# Supplementary material for: Seek and ye shall find: new species and new records of Microporella (Bryozoa, Cheilostomatida) in the Mediterranean
Source: Zookeys. 2021 Aug 2;1053:1–42. doi: 10.3897/zookeys.1053.65324 (PMC8352856; doi:10.3897/zookeys.1053.65324)
Supplement: XML Treatment for Microporella appendiculata [file zookeys.1053.65324-treatment2.xml]

<!DOCTYPE tp:taxon-treatment
  PUBLIC "-//TaxonX//DTD Taxonomic Treatment Publishing DTD v0 20100105//EN" "tax-treatment-NSO.dtd">
<tp:taxon-treatment xmlns:tp="http://www.plazi.org/taxpub"><tp:treatment-meta><kwd-group><label>Taxon classification</label><kwd><named-content xmlns:xlink="http://www.w3.org/1999/xlink" content-type="kingdom">Animalia</named-content></kwd><kwd><named-content xmlns:xlink="http://www.w3.org/1999/xlink" content-type="order">Cheilostomatida</named-content></kwd><kwd><named-content xmlns:xlink="http://www.w3.org/1999/xlink" content-type="family">Microporellidae</named-content></kwd></kwd-group><mixed-citation publication-type="journal"><person-group><name><surname>Martino</surname><given-names>Emanuela Di</given-names></name><name><surname>Rosso</surname><given-names>Antonietta</given-names></name></person-group><article-title>Seek and ye shall find: new species and new records of <italic><tp:taxon-name><tp:taxon-name-part taxon-name-part-type="genus" reg="Microporella">Microporella</tp:taxon-name-part></tp:taxon-name></italic> (<tp:taxon-name><tp:taxon-name-part taxon-name-part-type="phylum">Bryozoa</tp:taxon-name-part></tp:taxon-name>, <tp:taxon-name><tp:taxon-name-part taxon-name-part-type="order">Cheilostomatida</tp:taxon-name-part></tp:taxon-name>) in the Mediterranean</article-title><source>Zookeys</source><day>02</day><month>8</month><year>2021</year><volume>1053</volume><fpage>1</fpage><lpage>42</lpage><pub-id pub-id-type="doi">10.3897/zookeys.1053.65324</pub-id></mixed-citation></tp:treatment-meta><tp:nomenclature><tp:taxon-name>
                <object-id xmlns:xlink="http://www.w3.org/1999/xlink" content-type="arpha" xlink:type="simple">30564729-1C25-5456-859F-22FC3B5FDE44</object-id>
                <tp:taxon-name-part taxon-name-part-type="genus" reg="Microporella">Microporella</tp:taxon-name-part>
                <tp:taxon-name-part taxon-name-part-type="species" reg="appendiculata">appendiculata</tp:taxon-name-part>
              </tp:taxon-name><tp:taxon-authority>(Heller, 1867)</tp:taxon-authority><xref ref-type="fig" rid="F2">Fig. 2</xref><tp:nomenclature-citation-list><tp:nomenclature-citation><tp:taxon-name>
                    <tp:taxon-name-part taxon-name-part-type="genus" reg="Lepralia">Lepralia</tp:taxon-name-part>
                    <tp:taxon-name-part taxon-name-part-type="species" reg="appendiculata">appendiculata</tp:taxon-name-part>
                  </tp:taxon-name><comment>Heller, 1867: 107, pl. 2, fig. 8.</comment></tp:nomenclature-citation><tp:nomenclature-citation><tp:taxon-name>
                    <tp:taxon-name-part taxon-name-part-type="genus" reg="Microporella"/>
                    <tp:taxon-name-part taxon-name-part-type="species" reg="coronata"/>
                  </tp:taxon-name><comment>?<tp:taxon-name><tp:taxon-name-part taxon-name-part-type="genus" reg="Microporella">Microporella</tp:taxon-name-part><tp:taxon-name-part taxon-name-part-type="species" reg="coronata">coronata</tp:taxon-name-part></tp:taxon-name> (Audouin &amp; Savigny, 1826): <xref ref-type="bibr" rid="B29">Gautier 1962</xref>: 173. </comment></tp:nomenclature-citation><tp:nomenclature-citation><tp:taxon-name>
                    <tp:taxon-name-part taxon-name-part-type="genus" reg="Microporella">Microporella</tp:taxon-name-part>
                    <tp:taxon-name-part taxon-name-part-type="species" reg="coronata">coronata</tp:taxon-name-part>
                  </tp:taxon-name><comment>(Audouin &amp; Savigny): <xref ref-type="bibr" rid="B72">Zabala 1986</xref>: 513, fig. 180.</comment></tp:nomenclature-citation><tp:nomenclature-citation><tp:taxon-name>
                    <tp:taxon-name-part taxon-name-part-type="genus" reg="Microporella">Microporella</tp:taxon-name-part>
                    <tp:taxon-name-part taxon-name-part-type="species" reg="marsupiata">marsupiata</tp:taxon-name-part>
                  </tp:taxon-name><comment>(Busk, 1860): <xref ref-type="bibr" rid="B72">Zabala 1986</xref>: 514, fig. 181, pl. 15D.</comment></tp:nomenclature-citation><tp:nomenclature-citation><tp:taxon-name>
                    <tp:taxon-name-part taxon-name-part-type="genus" reg="Microporella">Microporella</tp:taxon-name-part>
                    <tp:taxon-name-part taxon-name-part-type="species" reg="pseudomarsupiata">pseudomarsupiata</tp:taxon-name-part>
                  </tp:taxon-name><comment>Arístegui, 1984: 325, pl. 24, fig. 6; <xref ref-type="bibr" rid="B73">Zabala and Maluquer 1988</xref>: 141, fig. 335, pl. 19C; <xref ref-type="bibr" rid="B18">Di Geronimo et al. 1993a</xref>: table 1; <xref ref-type="bibr" rid="B16">Di Geronimo et al. 1997</xref>: table 2; <xref ref-type="bibr" rid="B11">Chimenz and Faraglia 1995</xref>: 40, table 1, pl. 2C; <xref ref-type="bibr" rid="B55">Rosso 1996a</xref>: table 2.</comment></tp:nomenclature-citation><tp:nomenclature-citation><tp:taxon-name>
                    <tp:taxon-name-part taxon-name-part-type="genus" reg="Microporella">Microporella</tp:taxon-name-part>
                    <tp:taxon-name-part taxon-name-part-type="species" reg="appendiculata">appendiculata</tp:taxon-name-part>
                  </tp:taxon-name><comment>(Heller): <xref ref-type="bibr" rid="B38">Hayward and Ryland 1999</xref>: 294, figs 134A, B, 135 (cum syn.); <xref ref-type="bibr" rid="B12">Chimenz Gusso et al. 2014</xref>: 187, fig. 100a–e.</comment></tp:nomenclature-citation></tp:nomenclature-citation-list></tp:nomenclature><tp:treatment-sec sec-type="material" id="SECID0EWJAE"><title>Examined material.</title><p>Italy • 2 living colonies; Ionian Sea, E Sicily, Ciclopi Island <abbrev xmlns:xlink="http://www.w3.org/1999/xlink" xlink:title="Marine Protected Area" id="ABBRID0E3JAE" xlink:type="simple">MPA</abbrev>; samples Ciclopi 2000 4E and 14G; 37°32'2﻿8"–37°34'30"N, 15°8'59"–15°11'1"E; 52 and 90 m; 16 Jul. 2000; A. Rosso leg.; dredging; DC and DL Biocoenoses; <abbrev xmlns:xlink="http://www.w3.org/1999/xlink" content-type="institution" xlink:title="Museum of Palaeontology of the University of Catania" id="ABBRID0EAKAE" xlink:type="simple">PMC</abbrev> Rosso-Collection I. H. B.84a. Italy • 27 living and 10 dead colonies/fragments; Ionian Sea, SE Sicily, Gulf of Noto; 36°41'45"–36°57'48"N, 15°8'35"–15°20'0"E; <abbrev xmlns:xlink="http://www.w3.org/1999/xlink" xlink:title="Piattaforma Siciliana cruise" id="ABBRID0EFKAE" xlink:type="simple">PS/81</abbrev> cruise; samples CR1, 9B and 10C; 45, 44 and 60 m; Jul. 1981; I. Di Geronimo leg.; dredging; DC Biocoenoses; and 3 living colonies; Noto 1996 cruise; samples 6C and 9E; 45–50 m; 1996; E. Mollica leg.; dredging; VTC and DC Biocoenoses; <abbrev xmlns:xlink="http://www.w3.org/1999/xlink" content-type="institution" xlink:title="Museum of Palaeontology of the University of Catania" id="ABBRID0EJKAE" xlink:type="simple">PMC</abbrev> Rosso-collection I. H. B84c. Italy • 5 living colonies; Iberian-Provençal Basin, NW Sardinia, Capo Caccia-Punta Giglio <abbrev xmlns:xlink="http://www.w3.org/1999/xlink" xlink:title="Marine Protected Area" id="ABBRID0EOKAE" xlink:type="simple">MPA</abbrev>; samples Bisbe 1, Bisbe 2 and Falco 1; <named-content xmlns:xlink="http://www.w3.org/1999/xlink" content-type="dwc:verbatimCoordinates" xlink:type="simple"><named-content content-type="geo-json" specific-use="{&#34;type&#34;:&#34;Point&#34;,&#34;coordinates&#34;:[8.194167,40.594444]}" id="NCID0EVKAE" xlink:type="simple">40°35'40"N, 8°11'39"E</named-content></named-content>; 7–8 m; Jun. 2009; V. Di Martino leg.; submarine cave; scuba diving; <abbrev xmlns:xlink="http://www.w3.org/1999/xlink" content-type="institution" xlink:title="Museum of Palaeontology of the University of Catania" id="ABBRID0E1KAE" xlink:type="simple">PMC</abbrev> Rosso-Collection I. H. B.84b. France • 11 dead colonies; Iberian-Provençal Basin, Corsica, off Calvì; sample <abbrev xmlns:xlink="http://www.w3.org/1999/xlink" xlink:title="Calvì cruise" id="ABBRID0E6KAE" xlink:type="simple">CL</abbrev> 74; <named-content xmlns:xlink="http://www.w3.org/1999/xlink" content-type="dwc:verbatimCoordinates" xlink:type="simple"><named-content content-type="geo-json" specific-use="{&#34;type&#34;:&#34;Point&#34;,&#34;coordinates&#34;:[9.136111,42.791944]}" id="NCID0EGLAE" xlink:type="simple">42°47'31"N, 9°8'10"E</named-content></named-content>; 150–110 m; G. Fredj leg.; dredging; DL Biocoenosis; <abbrev xmlns:xlink="http://www.w3.org/1999/xlink" content-type="institution" xlink:title="Museum of Palaeontology of the University of Catania" id="ABBRID0ELLAE" xlink:type="simple">PMC</abbrev> Rosso-collection Fr. H. B84d. Greece • 1 dead colony; NE Aegean Sea, Lesvos Island, Agios Vasilios cave; sample AV1; <named-content xmlns:xlink="http://www.w3.org/1999/xlink" content-type="dwc:verbatimCoordinates" xlink:type="simple"><named-content content-type="geo-json" specific-use="{&#34;type&#34;:&#34;Point&#34;,&#34;coordinates&#34;:[26.541111,38.969167]}" id="NCID0ETLAE" xlink:type="simple">38°58'9"N, 26°32'28"E</named-content></named-content>; ca. 30 m, V. Gerovasileiou leg.; submarine cave; scuba diving; <abbrev xmlns:xlink="http://www.w3.org/1999/xlink" content-type="institution" xlink:title="Museum of Palaeontology of the University of Catania" id="ABBRID0EYLAE" xlink:type="simple">PMC</abbrev> Rosso-collection Gr. H. B84e.</p><fig id="F2" position="float" orientation="portrait"><object-id xmlns:xlink="http://www.w3.org/1999/xlink" content-type="doi" xlink:type="simple">10.3897/zookeys.1053.65324.figure2</object-id><object-id xmlns:xlink="http://www.w3.org/1999/xlink" content-type="arpha" xlink:type="simple">36ACC5B5-6141-50E0-8C19-DDE601F5A495</object-id><label>Figure 2.</label><caption><p><italic><tp:taxon-name><tp:taxon-name-part taxon-name-part-type="genus" reg="Microporella">Microporella</tp:taxon-name-part><tp:taxon-name-part taxon-name-part-type="species" reg="appendiculata">appendiculata</tp:taxon-name-part></tp:taxon-name></italic> (Heller, 1867) from the Iberian-Provençal Basin <bold>A, B</bold> Bisbe cave <bold>E</bold> Falco Cave, <abbrev xmlns:xlink="http://www.w3.org/1999/xlink" content-type="institution" xlink:title="Museum of Palaeontology of the University of Catania" id="ABBRID0EUMAE" xlink:type="simple">PMC</abbrev> Rosso-Collection I. H. B.84b <bold>C, D, F, G</bold> Ionian Sea, Ciclopi 2000, <abbrev xmlns:xlink="http://www.w3.org/1999/xlink" content-type="institution" xlink:title="Museum of Palaeontology of the University of Catania" id="ABBRID0E2MAE" xlink:type="simple">PMC</abbrev> Rosso-Collection I. H. B.84a <bold>A</bold> unbleached autozooids with trifurcate proximal oral spines and long, setiform avicularian mandibles <bold>B</bold> unbleached autozooids with bifurcate proximal oral spines. Note the vertical arrangement of the unbranched distal spines forming a sort of fence around the orifice <bold>C</bold> two kenozooidal ovicells developed on marginal autozooids <bold>D</bold> colony portion showing the co-occurrence of kenozooidal ovicells (black arrows) and ovicells formed by the distal autozooid (white arrow). Note the occurrence of bifurcate and trifurcate proximal spines <bold>E</bold> young colony showing the tatiform ancestrula and first budded autozooids with bifurcate proximal spines <bold>F</bold> ancestrula regenerated as a miniaturised autozooid <bold>G</bold> close-up of the ascopore. Scale bars: 200 µm (<bold>A–D</bold>); 500 µm (<bold>E</bold>); 100 µm (<bold>F</bold>); 30 µm (<bold>G</bold>).</p></caption><graphic xmlns:xlink="http://www.w3.org/1999/xlink" xlink:href="zookeys-1053-001-g002.jpg" position="float" orientation="portrait" xlink:type="simple" id="oo_572559.jpg"><uri content-type="original_file" xlink:type="simple">https://binary.pensoft.net/fig/572559</uri></graphic></fig></tp:treatment-sec><tp:treatment-sec sec-type="description" id="SECID0E2NAE"><title>Description.</title><p>Colony encrusting multiserial, unilaminar, forming subcircular patches; interzooidal communications typically via two proximolateral, two distolateral and three distal pore-chamber windows, 48–122 (71±25, N = 10) × 16–26 μm (20±3, N = 10) along lateral walls.</p><p>Autozooids polygonal, 529–742 (644±66, N = 14) × 347–582 (458±66, N = 14) μm (mean L/W = 1.41), distinct, the boundaries marked by narrow grooves between the slightly raised vertical walls (Fig. <xref ref-type="fig" rid="F2">2D, E</xref>). Frontal shield flat to slightly convex, coarsely, densely and evenly granular; 5–8 marginal areolae only occasionally distinguishable from pseudopores; pseudopores circular to elliptical (6–16 μm in diameter), numbering 30–42 (fewer in periancestrular zooids), placed in the proximal half of the zooid (Fig. <xref ref-type="fig" rid="F2">2E</xref>); area between orifice and ascopore imperforate.</p><p>Primary orifice transversely D-shaped, 100–110 (105±7, N = 2) × 129–141 μm (135±8, N = 2) (mean <abbrev xmlns:xlink="http://www.w3.org/1999/xlink" xlink:title="orifice length" id="ABBRID0EMOAE" xlink:type="simple">OL</abbrev>/<abbrev xmlns:xlink="http://www.w3.org/1999/xlink" xlink:title="orifice width" id="ABBRID0EQOAE" xlink:type="simple">OW</abbrev> = 0.78; mean <abbrev xmlns:xlink="http://www.w3.org/1999/xlink" xlink:title="autozooid length" id="ABBRID0EUOAE" xlink:type="simple">ZL</abbrev>/<abbrev xmlns:xlink="http://www.w3.org/1999/xlink" xlink:title="orifice length" id="ABBRID0EYOAE" xlink:type="simple">OL</abbrev> = 6.14); hinge-line straight or concave, smooth, without condyles and denticles. Five, occasionally six, articulated oral spines, 170–310 μm long (diameter of the base 25–42 μm), the proximalmost pair bi- to trifurcated, the tips sometimes curved towards the centre of the orifice (Fig. <xref ref-type="fig" rid="F2">2A, B</xref>); joints brown.</p><p>Ascopore field an area of smooth, gymnocystal calcification, placed 50–80 μm below the orifice, transversely elliptical, 48–122 × 61–110 μm, narrow distally, more extensive proximally and developing a prominent, pointed mucro not concealing the ascopore; ascopore subcircular, 22–43 μm in diameter, with a dozen of radial spines (Fig. <xref ref-type="fig" rid="F2">2F, G</xref>).</p><p>Avicularia paired, 72–170 (103±29, N = 37) × 46–103 (67±13, N = 37) μm (mean <abbrev xmlns:xlink="http://www.w3.org/1999/xlink" xlink:title="avicularium length" id="ABBRID0EIPAE" xlink:type="simple">AvL</abbrev>/<abbrev xmlns:xlink="http://www.w3.org/1999/xlink" xlink:title="avicularium width" id="ABBRID0EMPAE" xlink:type="simple">AvW</abbrev> = 1.53), located distolaterally, the complete crossbar at the same level of the orifice hinge-line (Fig. <xref ref-type="fig" rid="F2">2D, E</xref>); rostrum short, arched or truncated distally and open-ended, distally directed. Mandible brown, 387–659 μm long, setiform, typically curved, lying on the distal zooid (Fig. <xref ref-type="fig" rid="F2">2A</xref>).</p><p>Ovicell subglobular and semi-immersed, 143–235 (195±29, N = 15) × 262–378 (329±38, N = 15) μm (mean <abbrev xmlns:xlink="http://www.w3.org/1999/xlink" xlink:title="ovicell length" id="ABBRID0E1PAE" xlink:type="simple">OvL</abbrev>/<abbrev xmlns:xlink="http://www.w3.org/1999/xlink" xlink:title="ovicell width" id="ABBRID0E5PAE" xlink:type="simple">OvW</abbrev> = 0.59), non-personate, not obscuring the proximal part of the orifice, closed by the operculum during brooding (Fig. <xref ref-type="fig" rid="F2">2A, C, D</xref>), in the same colony either kenozooidal (Fig. <xref ref-type="fig" rid="F2">2C, D</xref> black arrows) or produced by the distal autozooid (Fig. <xref ref-type="fig" rid="F2">2D</xref> white arrow); surface finely granular, imperforate; a proximal rim of gymnocystal calcification occupying about one-third of the ooecium length, forming a raised visor-like rim; proximalmost pair of spines (branched) visible in ovicellate zooids.</p><p>Ancestrula tatiform (Fig. <xref ref-type="fig" rid="F2">2E</xref>), oval (424 × 324 μm), gymnocyst more extensive proximally than laterally, about 150 μm wide; opesia pyriform (270 × 180 μm), surrounded by a smooth, flared cryptocyst with the undulate marginal rim indented by ten gymnocystal spines (six distal, two median, three proximal). Ancestrula budding two distolateral autozooids, often regenerated as a small autozooid lacking avicularia (Fig. <xref ref-type="fig" rid="F2">2F</xref>).</p></tp:treatment-sec><tp:treatment-sec sec-type="remarks" id="SECID0EYQAE"><title>Remarks.</title><p>Originally described from the Adriatic by <xref ref-type="bibr" rid="B39">Heller (1867)</xref>, <italic><tp:taxon-name><tp:taxon-name-part taxon-name-part-type="genus" reg="Microporella">Microporella</tp:taxon-name-part><tp:taxon-name-part taxon-name-part-type="species" reg="appendiculata">appendiculata</tp:taxon-name-part></tp:taxon-name></italic> has often been recorded as <italic><tp:taxon-name><tp:taxon-name-part taxon-name-part-type="genus" reg="Microporella">Microporella</tp:taxon-name-part><tp:taxon-name-part taxon-name-part-type="species" reg="marsupiata">marsupiata</tp:taxon-name-part></tp:taxon-name></italic> Busk, 1860 or as <italic><tp:taxon-name><tp:taxon-name-part taxon-name-part-type="genus" reg="Microporella">M.</tp:taxon-name-part><tp:taxon-name-part taxon-name-part-type="species" reg="pseudomarsupiata">pseudomarsupiata</tp:taxon-name-part></tp:taxon-name></italic> Arístegui, 1984 (see <xref ref-type="bibr" rid="B38">Hayward and Ryland 1999</xref> and references therein; <xref ref-type="bibr" rid="B58">Rosso et al. 2010</xref>; <xref ref-type="bibr" rid="B12">Chimenz Gusso et al. 2014</xref>). With the exception of <xref ref-type="bibr" rid="B38">Hayward and Ryland (1999)</xref> and recent online material such as the catalogue of the Museu de Ciènces Natural de Barcelona (<ext-link xmlns:xlink="http://www.w3.org/1999/xlink" xlink:type="simple" ext-link-type="uri" xlink:href="https://zoologiaenlinia.museuciencies.cat/detall/zoologia_general/N1064271/">https://zoologiaenlinia.museuciencies.cat/detall/zoologia_general/N1064271/</ext-link>) and the website of the program DORIS (<ext-link xmlns:xlink="http://www.w3.org/1999/xlink" xlink:type="simple" ext-link-type="uri" xlink:href="https://doris.ffessm.fr/Especes/Microporella-pseudomarsupiata-Microporelle-ciliee-noire-1695">https://doris.ffessm.fr/Especes/Microporella-pseudomarsupiata-Microporelle-ciliee-noire-1695</ext-link>), a comprehensive description and illustration of this species is absent in the literature.</p><p><italic><tp:taxon-name><tp:taxon-name-part taxon-name-part-type="genus" reg="Microporella">Microporella</tp:taxon-name-part><tp:taxon-name-part taxon-name-part-type="species" reg="flabelligera">flabelligera</tp:taxon-name-part></tp:taxon-name></italic> Levinsen, 1909 described from the vicinity of Siracusa, at depths (28–46 m) comparable to those of the <abbrev xmlns:xlink="http://www.w3.org/1999/xlink" xlink:title="Piattaforma Siciliana cruise" id="ABBRID0EKTAE" xlink:type="simple">PS/81</abbrev> sites in the Gulf of Noto, is likely to be conspecific with <italic><tp:taxon-name><tp:taxon-name-part taxon-name-part-type="genus" reg="Microporella">M.</tp:taxon-name-part><tp:taxon-name-part taxon-name-part-type="species" reg="appendiculata">appendiculata</tp:taxon-name-part></tp:taxon-name></italic> based on the original drawings (<xref ref-type="bibr" rid="B42">Levinsen 1909</xref>: 331, pl. 24 cited as 23 in the text, fig. 6A–C). However, a formal synonymy requires the examination of the type specimen.</p><p><italic><tp:taxon-name><tp:taxon-name-part taxon-name-part-type="genus" reg="Microporella">Microporella</tp:taxon-name-part><tp:taxon-name-part taxon-name-part-type="species" reg="appendiculata">appendiculata</tp:taxon-name-part></tp:taxon-name></italic> differs from other Mediterranean congeners in having paired avicularia, a character shared only with <italic><tp:taxon-name><tp:taxon-name-part taxon-name-part-type="genus" reg="Microporella">M.</tp:taxon-name-part><tp:taxon-name-part taxon-name-part-type="species" reg="coronata">coronata</tp:taxon-name-part></tp:taxon-name></italic> (Audouin &amp; Savigny, 1826). However, in <italic><tp:taxon-name><tp:taxon-name-part taxon-name-part-type="genus" reg="Microporella">M.</tp:taxon-name-part><tp:taxon-name-part taxon-name-part-type="species" reg="coronata">coronata</tp:taxon-name-part></tp:taxon-name></italic> the avicularia are located proximally to the ascopore, the ovicell is personate, the oral spines are greater in number (6–8) and unbranched.</p><p>Here, we document the regeneration of the ancestrula as an autozooid for the first time (Fig. <xref ref-type="fig" rid="F2">2F</xref>). Trifurcated proximal spines have already been figured on some zooids, though not described as such by <xref ref-type="bibr" rid="B72">Zabala (1986</xref>: fig. 181B, as <italic><tp:taxon-name><tp:taxon-name-part taxon-name-part-type="genus" reg="Microporella">M.</tp:taxon-name-part><tp:taxon-name-part taxon-name-part-type="species" reg="marsupiata">marsupiata</tp:taxon-name-part></tp:taxon-name></italic>) and by <xref ref-type="bibr" rid="B11">Chimenz and Faraglia (1995</xref>: pl. 2C, as <italic><tp:taxon-name><tp:taxon-name-part taxon-name-part-type="genus" reg="Microporella">M.</tp:taxon-name-part><tp:taxon-name-part taxon-name-part-type="species" reg="pseudomarsupiata">pseudomarsupiata</tp:taxon-name-part></tp:taxon-name></italic>). <xref ref-type="bibr" rid="B29">Gautier (1962)</xref> also recorded autozooids with up to seven oral spines.</p><p>Size differences were observed between specimens from Sicily and those from Sardinia, with Sardinian colonies showing longer autozooids (Sicily: mean 604±56 × 458±71 μm, N = 8, L/W 1.32; Sardinia: 698±30 × 458±64 μm, N = 6, L/W 1.53), slender avicularia (Sicily: mean 135±7 × 105±8 μm, N = 25, L/W 1.38; Sardinia: 142±14 × 80±14 μm, N = 12, L/W 1.78), and larger ovicells (Sicily: mean 173±20 × 280±14 μm, N = 5, L/W 0.78; Sardinia: 206±27 × 354±13 μm, N = 10, L/W 0.58), as well as trifurcated proximalmost spines.</p></tp:treatment-sec><tp:treatment-sec sec-type="distribution" id="SECID0EJWAE"><title>Distribution and ecology.</title><p>In the Mediterranean, <italic><tp:taxon-name><tp:taxon-name-part taxon-name-part-type="genus" reg="Microporella">M.</tp:taxon-name-part><tp:taxon-name-part taxon-name-part-type="species" reg="appendiculata">appendiculata</tp:taxon-name-part></tp:taxon-name></italic> has been reported from several localities and usually in shelf habitats, associated with coarse detritic bottoms, often encrusting shells and calcareous algae (<xref ref-type="bibr" rid="B29">Gautier 1962</xref>; <xref ref-type="bibr" rid="B55">Rosso 1996a</xref>, <xref ref-type="bibr" rid="B56">b</xref>; <xref ref-type="bibr" rid="B43">Madurell et al. 2013</xref>; <xref ref-type="bibr" rid="B12">Chimenz Gusso et al. 2014</xref>), as well as from shadowed microhabitats associated with <italic><tp:taxon-name><tp:taxon-name-part taxon-name-part-type="genus" reg="Cystoseira">Cystoseira</tp:taxon-name-part></tp:taxon-name></italic> s. l. communities (e.g., <xref ref-type="bibr" rid="B9">Campisi 1973</xref>; <xref ref-type="bibr" rid="B65">Rosso et al. 2019a</xref>). It also occurs in submarine caves of NW Sardinia (<xref ref-type="bibr" rid="B28">Fraschetti et al. 2010</xref>) and near Monaco (J.-G. Harmelin, pers. comm., May 2021) in the Iberian-Provençal basin, at the transition between coralligenous and semi-dark cave habitats. <italic><tp:taxon-name><tp:taxon-name-part taxon-name-part-type="genus" reg="Microporella">Microporella</tp:taxon-name-part><tp:taxon-name-part taxon-name-part-type="species" reg="appendiculata">appendiculata</tp:taxon-name-part></tp:taxon-name></italic> has been also collected in dark sectors of Agios Vasilios cave in Lesvos, Greece (<xref ref-type="bibr" rid="B63">Rosso et al. 2019b</xref>) and (as <italic><tp:taxon-name><tp:taxon-name-part taxon-name-part-type="genus" reg="Microporella">M.</tp:taxon-name-part><tp:taxon-name-part taxon-name-part-type="species" reg="umbracula">umbracula</tp:taxon-name-part></tp:taxon-name></italic>) in the Mitigliano cave in the Sorrento peninsula, Italy (<xref ref-type="bibr" rid="B6">Balduzzi et al. 1989</xref>; <xref ref-type="bibr" rid="B5">Balduzzi and Rosso 2003</xref>).</p></tp:treatment-sec><ref-list><ref id="B29"><mixed-citation xmlns:xlink="http://www.w3.org/1999/xlink" xlink:type="simple"><person-group><name name-style="western"><surname>Gautier</surname><given-names>YV</given-names></name></person-group> (<year>1962</year>) <article-title>Recherches ecologiques sur les Bryozoaires Chilostomes en Méditerranée occidentale.</article-title><source>Recueillis des Travaux de la Station Marine d’Endoume</source><volume>38</volume>: <fpage>1</fpage>–<lpage>435</lpage>.</mixed-citation></ref><ref id="B72"><mixed-citation xmlns:xlink="http://www.w3.org/1999/xlink" xlink:type="simple"><person-group><name name-style="western"><surname>Zabala</surname><given-names>M</given-names></name></person-group> (<year>1986</year>) <article-title>Fauna dels bryozous dels Països Catalans. Barcelona.</article-title><source>Institut D’estudis Catalans Secció de Ciències</source><volume>84</volume>: <fpage>1</fpage>–<lpage>836</lpage>.</mixed-citation></ref><ref id="B73"><mixed-citation xmlns:xlink="http://www.w3.org/1999/xlink" xlink:type="simple"><person-group><name name-style="western"><surname>Zabala</surname><given-names>M</given-names></name><name name-style="western"><surname>Maluquer</surname><given-names>P</given-names></name></person-group> (<year>1988</year>) <article-title>Illustrated keys for the classification of Mediterranean <tp:taxon-name><tp:taxon-name-part taxon-name-part-type="phylum">Bryozoa</tp:taxon-name-part></tp:taxon-name>.</article-title><source>Treballs del Museu de Zoologia, Barcelona</source><volume>4</volume>: <fpage>1</fpage>–<lpage>294</lpage>.</mixed-citation></ref><ref id="B18"><mixed-citation xmlns:xlink="http://www.w3.org/1999/xlink" xlink:type="simple"><person-group><name name-style="western"><surname>Di Geronimo</surname><given-names>I</given-names></name><name name-style="western"><surname>La Perna</surname><given-names>R</given-names></name><name name-style="western"><surname>Rosso</surname><given-names>A</given-names></name><name name-style="western"><surname>Sanfilippo</surname><given-names>R</given-names></name></person-group> (<year>1993a</year>) Popolamento e tanatocenosi bentonica della Grotta dell’Accademia (Ustica, Mar Tirreno meridionale), Naturalista Siciliano (Serie 4) 17(1–2): 45–63.</mixed-citation></ref><ref id="B16"><mixed-citation xmlns:xlink="http://www.w3.org/1999/xlink" xlink:type="simple"><person-group><name name-style="western"><surname>Di Geronimo</surname><given-names>I</given-names></name><name name-style="western"><surname>Allegri</surname><given-names>L</given-names></name><name name-style="western"><surname>Improta</surname><given-names>S</given-names></name><name name-style="western"><surname>La Perna</surname><given-names>R</given-names></name><name name-style="western"><surname>Rosso</surname><given-names>A</given-names></name><name name-style="western"><surname>Sanfilippo</surname><given-names>R</given-names></name></person-group> (<year>1997</year>) <article-title>Spatial and temporal aspects of Recent benthic thanatocoenoses in a Mediterranean Infralittoral cave.</article-title><source>Rivista Italiana di Paleontologia e Stratigrafia</source><volume>103</volume>(<issue>1</issue>): <fpage>15</fpage>–<lpage>28</lpage>.</mixed-citation></ref><ref id="B11"><mixed-citation xmlns:xlink="http://www.w3.org/1999/xlink" xlink:type="simple"><person-group><name name-style="western"><surname>Chimenz</surname><given-names>C</given-names></name><name name-style="western"><surname>Faraglia</surname><given-names>E</given-names></name></person-group> (<year>1995</year>) <article-title>Some faunistic and ecological observations on the <tp:taxon-name><tp:taxon-name-part taxon-name-part-type="phylum">Bryozoa</tp:taxon-name-part></tp:taxon-name> Gymnolaelata assemblages from the coast of Puglia (Italy). Atti della Società Toscana di Scienze Naturali, Memorie, ser.</article-title><source>B</source><volume>102</volume>: <fpage>37</fpage>–<lpage>47</lpage>.</mixed-citation></ref><ref id="B55"><mixed-citation xmlns:xlink="http://www.w3.org/1999/xlink" xlink:type="simple"><person-group><name name-style="western"><surname>Rosso</surname><given-names>A</given-names></name></person-group> (<year>1996a</year>) Popolamenti e tanatocenosi a Briozoi di fondi mobili circalitorali del Golfo di Noto (Sicilia SE). Naturalista Siciliano (Serie 4) 20(3–4): 189–225.</mixed-citation></ref><ref id="B38"><mixed-citation xmlns:xlink="http://www.w3.org/1999/xlink" xlink:type="simple"><person-group><name name-style="western"><surname>Hayward</surname><given-names>PJ</given-names></name><name name-style="western"><surname>Ryland</surname><given-names>JS</given-names></name></person-group> (<year>1999</year>) <italic>Cheilostomatous <tp:taxon-name><tp:taxon-name-part taxon-name-part-type="phylum">Bryozoa</tp:taxon-name-part></tp:taxon-name>. Part 2. <tp:taxon-name><tp:taxon-name-part taxon-name-part-type="superfamily">Hippothoidea</tp:taxon-name-part></tp:taxon-name> – <tp:taxon-name><tp:taxon-name-part taxon-name-part-type="superfamily">Celleporoidea</tp:taxon-name-part></tp:taxon-name>.</italic> Barnes RSK, Crothers JH (Eds) Synopses of the British Fauna (New Series) Field Studies Council, Shrewsbury 14: 1–416.</mixed-citation></ref><ref id="B12"><mixed-citation xmlns:xlink="http://www.w3.org/1999/xlink" xlink:type="simple"><person-group><name name-style="western"><surname>Chimenz Gusso</surname><given-names>C</given-names></name><name name-style="western"><surname>Nicoletti</surname><given-names>L</given-names></name><name name-style="western"><surname>Bondanese</surname><given-names>C</given-names></name></person-group> (<year>2014</year>) Briozoi. Biologia Marina Mediterranea 20 (Suppl. 1): 1–336.</mixed-citation></ref><ref id="B39"><mixed-citation xmlns:xlink="http://www.w3.org/1999/xlink" xlink:type="simple"><person-group><name name-style="western"><surname>Heller</surname><given-names>C</given-names></name></person-group> (<year>1867</year>) <article-title>Die Bryozoen des adriatischen Meeres.</article-title><source>Verhandlungen der zoologisch-botanischen Gesellschaft in Wien</source><volume>17</volume>: <fpage>77</fpage>–<lpage>136</lpage>.</mixed-citation></ref><ref id="B58"><mixed-citation xmlns:xlink="http://www.w3.org/1999/xlink" xlink:type="simple"><person-group><name name-style="western"><surname>Rosso</surname><given-names>A</given-names></name><name name-style="western"><surname>Chimenz Gusso</surname><given-names>C</given-names></name><name name-style="western"><surname>Balduzzi</surname><given-names>A</given-names></name></person-group> (<year>2010</year>) <article-title><tp:taxon-name><tp:taxon-name-part taxon-name-part-type="phylum">Bryozoa</tp:taxon-name-part></tp:taxon-name>.</article-title> In: <person-group><name name-style="western"><surname>Relini</surname><given-names>G</given-names></name></person-group> (<role>Ed.</role>) <issue-title>Checklist della flora e della fauna dei mari italiani (parte II).</issue-title><source>Biologia Marina Mediterranea 17(Suppl.)</source>, <fpage>589</fpage>–<lpage>615</lpage>.</mixed-citation></ref><ref id="B42"><mixed-citation xmlns:xlink="http://www.w3.org/1999/xlink" xlink:type="simple"><person-group><name name-style="western"><surname>Levinsen</surname><given-names>GMR</given-names></name></person-group> (<year>1909</year>) <source>Morphological and Systematic Studies on the Cheilostomatous <tp:taxon-name><tp:taxon-name-part taxon-name-part-type="phylum">Bryozoa</tp:taxon-name-part></tp:taxon-name>.</source><publisher-name>Nationale Forfatterers Forlag</publisher-name>, <publisher-loc>Copenhagen</publisher-loc>, <size units="page">431 pp</size>. <ext-link xlink:type="simple" ext-link-type="uri" xlink:href="https://www.biodiversitylibrary.org/page/4713708">https://www.biodiversitylibrary.org/page/4713708</ext-link></mixed-citation></ref><ref id="B56"><mixed-citation xmlns:xlink="http://www.w3.org/1999/xlink" xlink:type="simple"><person-group><name name-style="western"><surname>Rosso</surname><given-names>A</given-names></name></person-group> (<year>1996b</year>) <article-title>Valutazione della biodiversità in Mediterraneo: l’esempio dei popolamenti a briozoi della Biocenosi del Detritico Costiero.</article-title><source>Biologia Marina Mediterranea</source><volume>3</volume>(<issue>1</issue>): <fpage>58</fpage>–<lpage>65</lpage>.</mixed-citation></ref><ref id="B43"><mixed-citation xmlns:xlink="http://www.w3.org/1999/xlink" xlink:type="simple"><person-group><name name-style="western"><surname>Madurell</surname><given-names>T</given-names></name><name name-style="western"><surname>Zabala</surname><given-names>M</given-names></name><name name-style="western"><surname>Dominguez-Carrió</surname><given-names>C</given-names></name><name name-style="western"><surname>Gili</surname><given-names>JM</given-names></name></person-group> (<year>2013</year>) <article-title>Bryozoan faunal composition and community structure from the continental shelf off Cap de Creus (Northwestern Mediterranean).</article-title><source>Journal of Sea Research</source><volume>83</volume>: <fpage>123</fpage>–<lpage>126</lpage>. <ext-link xlink:type="simple" ext-link-type="doi" xlink:href="10.1016/j.seares.2013.04.013">https://doi.org/10.1016/j.seares.2013.04.013</ext-link></mixed-citation></ref><ref id="B9"><mixed-citation xmlns:xlink="http://www.w3.org/1999/xlink" xlink:type="simple"><person-group><name name-style="western"><surname>Campisi</surname><given-names>MR</given-names></name></person-group> (<year>1973</year>) Briozoi dell’Isola Lachea (Golfo di Catania) – Nota preliminare. Bollettino Accademia Gioenia di Scienze Naturali, Catania (Serie 4) 11: 135–156.</mixed-citation></ref><ref id="B65"><mixed-citation xmlns:xlink="http://www.w3.org/1999/xlink" xlink:type="simple"><person-group><name name-style="western"><surname>Rosso</surname><given-names>A</given-names></name><name name-style="western"><surname>Sanfilippo</surname><given-names>R</given-names></name><name name-style="western"><surname>Sciuto</surname><given-names>F</given-names></name><name name-style="western"><surname>Serio</surname><given-names>D</given-names></name><name name-style="western"><surname>Catra</surname><given-names>M</given-names></name><name name-style="western"><surname>Alongi</surname><given-names>G</given-names></name><name name-style="western"><surname>Viola</surname><given-names>A</given-names></name><name name-style="western"><surname>Leonardi</surname><given-names>R</given-names></name></person-group> (<year>2019a</year>) <article-title>Preliminary information on bryozoans associated with selected <italic><tp:taxon-name><tp:taxon-name-part taxon-name-part-type="genus">Cystoseira</tp:taxon-name-part></tp:taxon-name></italic> communities from Sicily (Mediterranean).</article-title> In: <person-group><name name-style="western"><surname>Schmidt</surname><given-names>R</given-names></name><name name-style="western"><surname>Reid</surname><given-names>C</given-names></name><name name-style="western"><surname>Gordon</surname><given-names>DP</given-names></name><name name-style="western"><surname>Walker‐Smith</surname><given-names>G</given-names></name><name name-style="western"><surname>Martin</surname><given-names>S</given-names></name><name name-style="western"><surname>Percival</surname><given-names>I</given-names></name></person-group> (<role>Eds</role>) <issue-title>Bryozoan Studies 2016. Proceedings of the 17th International Bryozoology Association Conference, Melbourne, Australia.</issue-title><source>Memoirs of the Australasian Association of Palaeontologists</source><volume>52</volume>: <fpage>115</fpage>–<lpage>129</lpage>.</mixed-citation></ref><ref id="B28"><mixed-citation xmlns:xlink="http://www.w3.org/1999/xlink" xlink:type="simple"><person-group><name name-style="western"><surname>Fraschetti</surname><given-names>S</given-names></name><name name-style="western"><surname>Boero</surname><given-names>F</given-names></name><name name-style="western"><surname>Guarnieri</surname><given-names>G</given-names></name><name name-style="western"><surname>Terlizzi</surname><given-names>A</given-names></name><name name-style="western"><surname>Guidetti</surname><given-names>P</given-names></name><name name-style="western"><surname>Bussotti</surname><given-names>S</given-names></name><name name-style="western"><surname>Piraino</surname><given-names>S</given-names></name><name name-style="western"><surname>De Vito</surname><given-names>D</given-names></name><name name-style="western"><surname>Cormaci</surname><given-names>M</given-names></name><name name-style="western"><surname>Furnari</surname><given-names>G</given-names></name><name name-style="western"><surname>Catra</surname><given-names>M</given-names></name><name name-style="western"><surname>Alongi</surname><given-names>G</given-names></name><name name-style="western"><surname>Rosso</surname><given-names>A</given-names></name><name name-style="western"><surname>Di Martino</surname><given-names>E</given-names></name><name name-style="western"><surname>Ceccherelli</surname><given-names>G</given-names></name><name name-style="western"><surname>Manconi</surname><given-names>R</given-names></name><name name-style="western"><surname>Ledda</surname><given-names>F</given-names></name><name name-style="western"><surname>Cattaneo-Vietti</surname><given-names>R</given-names></name><name name-style="western"><surname>Cerrano</surname><given-names>C</given-names></name><name name-style="western"><surname>Pantaleo</surname><given-names>U</given-names></name><name name-style="western"><surname>Scinto</surname><given-names>A</given-names></name><name name-style="western"><surname>Bavestrello</surname><given-names>G</given-names></name><name name-style="western"><surname>Di Camillo</surname><given-names>CG</given-names></name><name name-style="western"><surname>Betti</surname><given-names>F</given-names></name><name name-style="western"><surname>Chemello</surname><given-names>R</given-names></name><name name-style="western"><surname>Milazzo</surname><given-names>M</given-names></name><name name-style="western"><surname>Graziano</surname><given-names>M</given-names></name><name name-style="western"><surname>Di Franco</surname><given-names>A</given-names></name><name name-style="western"><surname>Marchini</surname><given-names>A</given-names></name><name name-style="western"><surname>Russo</surname><given-names>GF</given-names></name><name name-style="western"><surname>Di Stefano</surname><given-names>F</given-names></name><name name-style="western"><surname>Cimmino</surname><given-names>P</given-names></name></person-group> (<year>2010</year>) <source>Studio degli ambienti di grotte marine sommerse (Cod.</source><publisher-name>8330) nelle aree marine protette di Capo Caccia</publisher-name>, <publisher-loc>Plemmirio e Isole Pelagie. Relazione finale. CoNISMa-Ministero dell’Ambiente e della Tutela del Territorio e del Mare</publisher-loc>, <size units="page">337 pp</size>.</mixed-citation></ref><ref id="B63"><mixed-citation xmlns:xlink="http://www.w3.org/1999/xlink" xlink:type="simple"><person-group><name name-style="western"><surname>Rosso</surname><given-names>A</given-names></name><name name-style="western"><surname>Gerovasileiou</surname><given-names>V</given-names></name><name name-style="western"><surname>Sanfilippo</surname><given-names>R</given-names></name><name name-style="western"><surname>Guido</surname><given-names>A</given-names></name></person-group> (<year>2019b</year>) <article-title>Bryozoans assemblages from two submarine caves in the Aegean Sea (Eastern Mediterranean).</article-title><source>Marine Biodiversity</source><volume>49</volume>(<issue>2</issue>): <fpage>707</fpage>–<lpage>726</lpage>. <ext-link xlink:type="simple" ext-link-type="doi" xlink:href="10.1007/s12526-018-0846-0">https://doi.org/10.1007/s12526-018-0846-0</ext-link></mixed-citation></ref><ref id="B6"><mixed-citation xmlns:xlink="http://www.w3.org/1999/xlink" xlink:type="simple"><person-group><name name-style="western"><surname>Balduzzi</surname><given-names>A</given-names></name><name name-style="western"><surname>Bianchi</surname><given-names>C</given-names></name><name name-style="western"><surname>Boero</surname><given-names>F</given-names></name><name name-style="western"><surname>Cattaneo Vietti</surname><given-names>R</given-names></name><name name-style="western"><surname>Pansini</surname><given-names>M</given-names></name><name name-style="western"><surname>Sarà</surname><given-names>M</given-names></name></person-group> (<year>1989</year>) <article-title>The suspension-feeder communities of a Mediterranean sea cave.</article-title> In: <person-group><name name-style="western"><surname>Ros</surname><given-names>JD</given-names></name></person-group> (<role>Ed.</role>) <issue-title>Topics in Marine Biology.</issue-title><source>Scientia Marina</source><volume>53</volume>: <fpage>387</fpage>–<lpage>395</lpage>.</mixed-citation></ref><ref id="B5"><mixed-citation xmlns:xlink="http://www.w3.org/1999/xlink" xlink:type="simple"><person-group><name name-style="western"><surname>Balduzzi</surname><given-names>A</given-names></name><name name-style="western"><surname>Rosso</surname><given-names>A</given-names></name></person-group> (<year>2003</year>) Briozoi. In: Cicogna F, Bianchi NC, Ferrari G, Forti P (Eds) Grotte marine: cinquant’anni di ricerca in Italia, CLEM-ONLUS, Ministero dell’Ambiente e della Tutela del Territorio: 195–202.</mixed-citation></ref></ref-list></tp:taxon-treatment>
