# Supplementary material for: Seek and ye shall find: new species and new records of Microporella (Bryozoa, Cheilostomatida) in the Mediterranean
Source: Zookeys. 2021 Aug 2;1053:1–42. doi: 10.3897/zookeys.1053.65324 (PMC8352856; doi:10.3897/zookeys.1053.65324)
Supplement: XML Treatment for Microporella bicollaris [file zookeys.1053.65324-treatment3.xml]

<!DOCTYPE tp:taxon-treatment
  PUBLIC "-//TaxonX//DTD Taxonomic Treatment Publishing DTD v0 20100105//EN" "tax-treatment-NSO.dtd">
<tp:taxon-treatment xmlns:tp="http://www.plazi.org/taxpub"><tp:treatment-meta><kwd-group><label>Taxon classification</label><kwd><named-content xmlns:xlink="http://www.w3.org/1999/xlink" content-type="kingdom">Animalia</named-content></kwd><kwd><named-content xmlns:xlink="http://www.w3.org/1999/xlink" content-type="order">Cheilostomatida</named-content></kwd><kwd><named-content xmlns:xlink="http://www.w3.org/1999/xlink" content-type="family">Microporellidae</named-content></kwd></kwd-group><mixed-citation publication-type="journal"><person-group><name><surname>Martino</surname><given-names>Emanuela Di</given-names></name><name><surname>Rosso</surname><given-names>Antonietta</given-names></name></person-group><article-title>Seek and ye shall find: new species and new records of <italic><tp:taxon-name><tp:taxon-name-part taxon-name-part-type="genus" reg="Microporella">Microporella</tp:taxon-name-part></tp:taxon-name></italic> (<tp:taxon-name><tp:taxon-name-part taxon-name-part-type="phylum">Bryozoa</tp:taxon-name-part></tp:taxon-name>, <tp:taxon-name><tp:taxon-name-part taxon-name-part-type="order">Cheilostomatida</tp:taxon-name-part></tp:taxon-name>) in the Mediterranean</article-title><source>Zookeys</source><day>02</day><month>8</month><year>2021</year><volume>1053</volume><fpage>1</fpage><lpage>42</lpage><pub-id pub-id-type="doi">10.3897/zookeys.1053.65324</pub-id></mixed-citation></tp:treatment-meta><tp:nomenclature><tp:taxon-name>
                <object-id xmlns:xlink="http://www.w3.org/1999/xlink" content-type="arpha" xlink:type="simple">E820C8E6-652A-5CD2-8446-FC68D3407541</object-id>
                <tp:taxon-name-part taxon-name-part-type="genus" reg="Microporella">Microporella</tp:taxon-name-part>
                <tp:taxon-name-part taxon-name-part-type="species" reg="bicollaris">bicollaris</tp:taxon-name-part>
                <object-id xmlns:xlink="http://www.w3.org/1999/xlink" content-type="zoobank" xlink:type="simple">http://zoobank.org/1C5E0C9C-D08C-48B5-8E7D-8DFB6D6F480D</object-id>
              </tp:taxon-name><tp:taxon-status xmlns:xlink="http://www.w3.org/1999/xlink" xlink:type="simple">sp. nov.</tp:taxon-status><xref ref-type="fig" rid="F3">Fig. 3</xref><tp:nomenclature-citation-list><tp:nomenclature-citation><tp:taxon-name>
                    <tp:taxon-name-part taxon-name-part-type="genus" reg="Microporella">Microporella</tp:taxon-name-part>
                  </tp:taxon-name><comment>sp. C <xref ref-type="bibr" rid="B61">Rosso et al. 2013a</xref>: table 17.1; <xref ref-type="bibr" rid="B66">Rosso et al. 2013b</xref>: table 1.</comment></tp:nomenclature-citation></tp:nomenclature-citation-list></tp:nomenclature><tp:treatment-sec sec-type="type material" id="SECID0EC2AE"><title>Type material.</title><p><bold><italic>Holotype</italic></bold>: Italy • The largest of 2 living colonies on the basal part of a thallus of <italic><tp:taxon-name><tp:taxon-name-part taxon-name-part-type="genus" reg="Halimeda">Halimeda</tp:taxon-name-part><tp:taxon-name-part taxon-name-part-type="species" reg="tuna">tuna</tp:taxon-name-part></tp:taxon-name></italic> (Ellis &amp; Solander) Lamoroux, including the ancestrula and several ovicellate zooids; northern Ionian Sea, Gulf of Taranto, Porto Cesareo <abbrev xmlns:xlink="http://www.w3.org/1999/xlink" xlink:title="Marine Protected Area" id="ABBRID0EY2AE" xlink:type="simple">MPA</abbrev>; sample PCE10; <named-content xmlns:xlink="http://www.w3.org/1999/xlink" content-type="dwc:verbatimCoordinates" xlink:type="simple"><named-content content-type="geo-json" specific-use="{&#34;type&#34;:&#34;Point&#34;,&#34;coordinates&#34;:[17.877222,40.265000]}" id="NCID0E62AE" xlink:type="simple">40°15'54"N, 17°52'38"E</named-content></named-content>; 5–15 m; 2008; A. Sinagra leg.; scuba diving; C Biocoenosis; <bold><italic>Paratypes</italic></bold>: Italy • 1 dead colony fragment consisting of about a dozen zooids, some fertile; sample PCI10; same details as the holotype; <abbrev xmlns:xlink="http://www.w3.org/1999/xlink" content-type="institution" xlink:title="Museum of Palaeontology of the University of Catania" id="ABBRID0EH3AE" xlink:type="simple">PMC</abbrev>. B29b1. 20.11.2020; 1 dead colony fragment consisting of 9 zooids, 3 of which fertile; Ionian Sea, SE Sicily, Plemmirio <abbrev xmlns:xlink="http://www.w3.org/1999/xlink" xlink:title="Marine Protected Area" id="ABBRID0EM3AE" xlink:type="simple">MPA</abbrev>, Mazzere submarine cave; sample MZ1 (sediment); <named-content xmlns:xlink="http://www.w3.org/1999/xlink" content-type="dwc:verbatimCoordinates" xlink:type="simple"><named-content content-type="geo-json" specific-use="{&#34;type&#34;:&#34;Point&#34;,&#34;coordinates&#34;:[15.310000,37.005000]}" id="NCID0ET3AE" xlink:type="simple">37°00'18"N, 15°18'36"E</named-content></named-content>; 23 m; 14 Sep. 2009; V. Di Martino leg.; scuba diving; C and GSO Biocoenoses; <abbrev xmlns:xlink="http://www.w3.org/1999/xlink" content-type="institution" xlink:title="Museum of Palaeontology of the University of Catania" id="ABBRID0EY3AE" xlink:type="simple">PMC</abbrev>. B29b2. 20.11.2020.</p></tp:treatment-sec><tp:treatment-sec sec-type="diagnosis" id="SECID0E43AE"><title>Diagnosis.</title><p>Colony encrusting, multiserial. Autozooid frontal shield densely pustulose and centrally pseudoporous. Orifice transversely D-shaped; hinge-line smooth with rectangular condyles at corners; five or six oral spines, two visible in ovicellate zooids. Ascopore field circular to elliptical; ascopore opening bean-shaped, with small tongue and radial spines. Avicularium single, located at half zooidal length, directed laterally or slightly disto-laterally; crossbar complete; rostrum lanceolate, channelled. Ovicell produced by the distal zooid, personate with collar enclosing the ascopore and forming a bridge between the orifice and the ascopore, producing two secondary openings.</p><fig id="F3" position="float" orientation="portrait"><object-id xmlns:xlink="http://www.w3.org/1999/xlink" content-type="doi" xlink:type="simple">10.3897/zookeys.1053.65324.figure3</object-id><object-id xmlns:xlink="http://www.w3.org/1999/xlink" content-type="arpha" xlink:type="simple">C9C976EB-DEF5-5795-B0A3-109638D78502</object-id><label>Figure 3.</label><caption><p><italic><tp:taxon-name><tp:taxon-name-part taxon-name-part-type="genus" reg="Microporella">Microporella</tp:taxon-name-part><tp:taxon-name-part taxon-name-part-type="species" reg="bicollaris">bicollaris</tp:taxon-name-part></tp:taxon-name></italic> sp. nov. from the Ionian Sea <bold>A, B, F</bold> Gulf of Taranto, Porto Cesareo <abbrev xmlns:xlink="http://www.w3.org/1999/xlink" xlink:title="Marine Protected Area" id="ABBRID0EX4AE" xlink:type="simple">MPA</abbrev>, sample PCE 10 Holotype, <abbrev xmlns:xlink="http://www.w3.org/1999/xlink" content-type="institution" xlink:title="Museum of Palaeontology of the University of Catania" id="ABBRID0E24AE" xlink:type="simple">PMC</abbrev>. B29a. 20.11.2020 <bold>C, D</bold> SE Sicily, Plemmirio <abbrev xmlns:xlink="http://www.w3.org/1999/xlink" xlink:title="Marine Protected Area" id="ABBRID0EC5AE" xlink:type="simple">MPA</abbrev>, Mazzere cave, Paratype <abbrev xmlns:xlink="http://www.w3.org/1999/xlink" content-type="institution" xlink:title="Museum of Palaeontology of the University of Catania" id="ABBRID0EG5AE" xlink:type="simple">PMC</abbrev>. B29b2. 20.11.2020 <bold>E, G</bold> Gulf of Taranto, Porto Cesareo <abbrev xmlns:xlink="http://www.w3.org/1999/xlink" xlink:title="Marine Protected Area" id="ABBRID0EN5AE" xlink:type="simple">MPA</abbrev>, sample PCI 10, Paratype, <abbrev xmlns:xlink="http://www.w3.org/1999/xlink" content-type="institution" xlink:title="Museum of Palaeontology of the University of Catania" id="ABBRID0ER5AE" xlink:type="simple">PMC</abbrev>. B29b1. 20.11.2020 <bold>A</bold> two colonies nearly completely covering subsequent segments of the green alga <italic><tp:taxon-name><tp:taxon-name-part taxon-name-part-type="genus" reg="Halimeda">Halimeda</tp:taxon-name-part><tp:taxon-name-part taxon-name-part-type="species" reg="tuna">tuna</tp:taxon-name-part></tp:taxon-name></italic><bold>B</bold> peripheral colony portion, showing the transition from the older autozooids (ovicellate, bottom right) to younger autozooids (non-ovicellate, top left) <bold>C</bold> group of autozooids, one with six oral spine bases (centre left) <bold>D</bold> close-up of two ovicellate zooids with the typical personate ovicell forming a collar bridge between the orifice and the ascopore <bold>E</bold> close-up of the orifice with five spine bases and smooth hinge-line with two rectangular condyles at corners <bold>F</bold> unbleached group of ovicellate autozooids with well-developed collars and avicularian mandibles <bold>G</bold> group of bleached autozooids, some ovicellate, fouled by algae. Note the collar developing from converging lateral lappets, the vizor-like band of gymnocystal calcification leaving visible the proximalmost pair of oral spines. Scale bars: 1 mm (<bold>A</bold>); 500 µm (<bold>B, C, F</bold>); 200 µm (<bold>D, G</bold>); 100 µm (<bold>E</bold>).</p></caption><graphic xmlns:xlink="http://www.w3.org/1999/xlink" xlink:href="zookeys-1053-001-g003.jpg" position="float" orientation="portrait" xlink:type="simple" id="oo_572560.jpg"><uri content-type="original_file" xlink:type="simple">https://binary.pensoft.net/fig/572560</uri></graphic></fig></tp:treatment-sec><tp:treatment-sec sec-type="description" id="SECID0E36AE"><title>Description.</title><p>Colony encrusting, multiserial, unilaminar (Fig. <xref ref-type="fig" rid="F3">3A</xref>); interzooidal communications through four elliptical, lateral (two proximo- and two disto-lateral), and two rounded, distal pore chamber windows (38–67 × 16–21 µm).</p><p>Autozooids hexagonal, 460–522 (494±31, N = 3) × 411–476 (433±37, N = 3) µm (mean L/W = 1.16), boundaries marked by narrow, sinuous grooves and/or a raised rim. Frontal shield slightly convex, densely and evenly pustulose, with 11–25 circular (diameter 5–20 µm) pseudopores, irregularly distributed centrally; 3–6 marginal areolae, often indistinguishable from pseudopores (Fig. <xref ref-type="fig" rid="F3">3C, D</xref>).</p><p>Orifice transversely D-shaped, 83–95 (89±5, N = 6) × 141–170 (150±11, N = 6) µm (mean <abbrev xmlns:xlink="http://www.w3.org/1999/xlink" xlink:title="orifice length" id="ABBRID0EPAAG" xlink:type="simple">OL</abbrev>/<abbrev xmlns:xlink="http://www.w3.org/1999/xlink" xlink:title="orifice width" id="ABBRID0ETAAG" xlink:type="simple">OW</abbrev> = 0.60; mean <abbrev xmlns:xlink="http://www.w3.org/1999/xlink" xlink:title="autozooid length" id="ABBRID0EXAAG" xlink:type="simple">ZL</abbrev>/<abbrev xmlns:xlink="http://www.w3.org/1999/xlink" xlink:title="orifice length" id="ABBRID0E2AAG" xlink:type="simple">OL</abbrev> = 5.47), outlined by a thin, raised (relative to the surrounding frontal shield) rim; hinge-line straight, smooth, with a pair of rectangular condyles at corners (Fig. <xref ref-type="fig" rid="F3">3E</xref>). Oral spines five or six (diameter of the base 18–27 μm), evenly spaced (Fig. <xref ref-type="fig" rid="F3">3C, E</xref>); proximalmost pair of spines sometimes visible in ovicellate autozooids, embedded between the proximal margin of the ooecium and the personate collar (Fig. <xref ref-type="fig" rid="F3">3D, G</xref>).</p><p>Ascopore field a very narrow, subcircular area of gymnocystal calcification, 35–42 × 46–70 μm, located 35–47 μm below the orifice, at the same level as the orifice but slightly raised relative to the adjacent frontal shield; opening bean-shaped, 32–37 × 9–19 μm, with a small, subcircular tongue projecting from distal edge and tiny radial denticles (Fig. <xref ref-type="fig" rid="F3">3E</xref>).</p><p>Avicularium single, relatively large, 134–190 (165±18, N = 10) × 86–109 (97±9, N = 10) μm (mean <abbrev xmlns:xlink="http://www.w3.org/1999/xlink" xlink:title="avicularium length" id="ABBRID0ETBAG" xlink:type="simple">AvL</abbrev>/<abbrev xmlns:xlink="http://www.w3.org/1999/xlink" xlink:title="avicularium width" id="ABBRID0EXBAG" xlink:type="simple">AvW</abbrev> = 1.70), located laterally, on either side, at about half zooidal length (Fig. <xref ref-type="fig" rid="F3">3B–D, G</xref>); crossbar complete, thin; rostrum long, lanceolate, channelled and open-ended, directed laterally or distolaterally, often raised distally on a smooth, gymnocystal cystid. Mandible lanceolate, 220–245 μm long, slightly longer than the rostrum (Fig. <xref ref-type="fig" rid="F3">3B, F</xref>).</p><p>Ovicell subglobular and slightly prominent, 147–239 (187±34, N = 8) × 262–343 (309±33, N = 8) μm (mean <abbrev xmlns:xlink="http://www.w3.org/1999/xlink" xlink:title="ovicell length" id="ABBRID0EFCAG" xlink:type="simple">OvL</abbrev>/<abbrev xmlns:xlink="http://www.w3.org/1999/xlink" xlink:title="ovicell width" id="ABBRID0EJCAG" xlink:type="simple">OvW</abbrev> = 0.60), produced by and continuous with frontal shield of distal zooid, personate, obscuring distal half of the orifice; calcification fabric similar to frontal shield but with smaller pseudopores (diameter 3–8 μm); distal boundary marked by a row of larger pseudopores; proximal margin of gymnocystal calcification forming a raised visor-like band (e.g., Fig. <xref ref-type="fig" rid="F3">3B–D</xref>). Personate structure of the ovicell with a collar enclosing the ascopore and forming a bridge of two fused flaps between the orifice and the ascopore, producing two secondary openings (Fig. <xref ref-type="fig" rid="F3">3D, F, G</xref>); secondary orifice transversely elliptical, 71–137 × 180–218 μm; secondary opening over the ascopore trumpet-like (38–52 × 83–145 μm).</p><p>Ancestrula tatiform partially overgrown (four spines still visible) and regenerated as an autozooid without avicularium.</p></tp:treatment-sec><tp:treatment-sec sec-type="etymology" id="SECID0EWCAG"><title>Etymology.</title><p>From the Latin prefix <italic>bi</italic>-, two/double, and the adjective <italic>collaris</italic>, pertaining to the neck, referring to the bridging structure between the orifice and the ascopore appearing as a double collar.</p></tp:treatment-sec><tp:treatment-sec sec-type="remarks" id="SECID0EADAG"><title>Remarks.</title><p>Four species with personate ovicells are known to date from the Mediterranean. <italic><tp:taxon-name><tp:taxon-name-part taxon-name-part-type="genus" reg="Microporella">Microporella</tp:taxon-name-part><tp:taxon-name-part taxon-name-part-type="species" reg="coronata">coronata</tp:taxon-name-part></tp:taxon-name></italic> (Audouin &amp; Savigny, 1826) differs from the new species in having paired avicularia and a greater number of oral spines, always hidden in ovicellate zooids. <italic><tp:taxon-name><tp:taxon-name-part taxon-name-part-type="genus" reg="Microporella">Microporella</tp:taxon-name-part><tp:taxon-name-part taxon-name-part-type="species" reg="browni">browni</tp:taxon-name-part></tp:taxon-name></italic> Harmelin, Ostrovsky, Cáceres-Chamizo &amp; Sanner, 2011, <italic><tp:taxon-name><tp:taxon-name-part taxon-name-part-type="genus" reg="Microporella">M.</tp:taxon-name-part><tp:taxon-name-part taxon-name-part-type="species" reg="genisii">genisii</tp:taxon-name-part></tp:taxon-name></italic> (Audouin &amp; Savigny, 1826), and <italic><tp:taxon-name><tp:taxon-name-part taxon-name-part-type="genus" reg="Microporella">M.</tp:taxon-name-part><tp:taxon-name-part taxon-name-part-type="species" reg="orientalis">orientalis</tp:taxon-name-part></tp:taxon-name></italic> Harmer, 1957 differ in having personate ovicell structures not enclosing the ascopore, and by the denticulation either on the distal or the proximal margin of the orifice.</p><p>Among all <italic><tp:taxon-name><tp:taxon-name-part taxon-name-part-type="genus" reg="Microporella">Microporella</tp:taxon-name-part></tp:taxon-name></italic> species known worldwide, the most similar to <italic><tp:taxon-name><tp:taxon-name-part taxon-name-part-type="genus" reg="Microporella">M.</tp:taxon-name-part><tp:taxon-name-part taxon-name-part-type="species" reg="bicollaris">bicollaris</tp:taxon-name-part></tp:taxon-name></italic> sp. nov. is the eastern Pacific <italic><tp:taxon-name><tp:taxon-name-part taxon-name-part-type="genus" reg="Microporella">M.</tp:taxon-name-part><tp:taxon-name-part taxon-name-part-type="species" reg="pontifica">pontifica</tp:taxon-name-part></tp:taxon-name></italic> Osburn, 1952 reported from Clarion Island, Galapagos and the Gulf of California. Unfortunately, <abbrev xmlns:xlink="http://www.w3.org/1999/xlink" xlink:title="Scanning electron microscopy" id="ABBRID0ERFAG" xlink:type="simple">SEM</abbrev> images are not available for this species, but the original drawing (<xref ref-type="bibr" rid="B48">Osburn 1952</xref>: pl. 44, fig. 5) shows the same personate structure of the ovicell observed in <italic><tp:taxon-name><tp:taxon-name-part taxon-name-part-type="genus" reg="Microporella">M.</tp:taxon-name-part><tp:taxon-name-part taxon-name-part-type="species" reg="bicollaris">bicollaris</tp:taxon-name-part></tp:taxon-name></italic> sp. nov. However, the new species differs in having a larger avicularium placed more terminally relative to the lateral margin of the zooid, and by the presence of condyles in the orifice. The specimen drawn in <xref ref-type="bibr" rid="B38">Hayward and Ryland (1999</xref>: fig. 136D) as <italic><tp:taxon-name><tp:taxon-name-part taxon-name-part-type="genus" reg="Microporella">Microporella</tp:taxon-name-part><tp:taxon-name-part taxon-name-part-type="species" reg="ciliata">ciliata</tp:taxon-name-part></tp:taxon-name></italic> “personate” form of <xref ref-type="bibr" rid="B40">Hincks (1880)</xref>, also appears similar to <italic><tp:taxon-name><tp:taxon-name-part taxon-name-part-type="genus" reg="Microporella">M.</tp:taxon-name-part><tp:taxon-name-part taxon-name-part-type="species" reg="bicollaris">bicollaris</tp:taxon-name-part></tp:taxon-name></italic> sp. nov. However, the illustration in <xref ref-type="bibr" rid="B40">Hincks (1880)</xref> appears different, but it is unclear whether <xref ref-type="bibr" rid="B38">Hayward and Ryland (1999)</xref> examined any additional material. The north-eastern Atlantic specimens need to be revised to assess their conspecificity with the Mediterranean colonies.</p></tp:treatment-sec><tp:treatment-sec sec-type="distribution" id="SECID0EKHAG"><title>Distribution and ecology.</title><p><italic><tp:taxon-name><tp:taxon-name-part taxon-name-part-type="genus" reg="Microporella">Microporella</tp:taxon-name-part><tp:taxon-name-part taxon-name-part-type="species" reg="bicollaris">bicollaris</tp:taxon-name-part></tp:taxon-name></italic> sp. nov. is presently known only from Porto Cesareo <abbrev xmlns:xlink="http://www.w3.org/1999/xlink" xlink:title="Marine Protected Area" id="ABBRID0E2HAG" xlink:type="simple">MPA</abbrev> (Gulf of Taranto, southwestern Apulia, NE Ionian Sea), and the Mazzere submarine cave in the Plemmirio <abbrev xmlns:xlink="http://www.w3.org/1999/xlink" xlink:title="Marine Protected Area" id="ABBRID0E6HAG" xlink:type="simple">MPA</abbrev> (western Ionian Sea). All colonies are from shallow waters, collected in photophilic algae or found in a semi-dark submarine cave.</p></tp:treatment-sec><ref-list><ref id="B61"><mixed-citation xmlns:xlink="http://www.w3.org/1999/xlink" xlink:type="simple"><person-group><name name-style="western"><surname>Rosso</surname><given-names>A</given-names></name><name name-style="western"><surname>Di Martino</surname><given-names>E</given-names></name><name name-style="western"><surname>Sanfilippo</surname><given-names>R</given-names></name><name name-style="western"><surname>Di Martino</surname><given-names>V</given-names></name></person-group> (<year>2013a</year>) <article-title>Bryozoan Communities and Thanatocoenoses from Submarine Caves in the Plemmirio Marine Protected Area (SE Sicily).</article-title> In: <person-group><name name-style="western"><surname>Ernst</surname><given-names>A</given-names></name><name name-style="western"><surname>Schäfer</surname><given-names>P</given-names></name><name name-style="western"><surname>Scholz</surname><given-names>J</given-names></name></person-group> (<role>Eds</role>) <issue-title>Bryozoan Studies 2010. Proceedings of the 15th IBA Conference, 2010 Kiel, Germany. Springer, Berlin, Heidelberg.</issue-title><source>Lecture Notes in Earth System Sciences</source><volume>143</volume>: <fpage>251</fpage>–<lpage>269</lpage>. <ext-link xlink:type="simple" ext-link-type="doi" xlink:href="10.1007/978-3-642-16411-8_17">https://doi.org/10.1007/978-3-642-16411-8_17</ext-link></mixed-citation></ref><ref id="B66"><mixed-citation xmlns:xlink="http://www.w3.org/1999/xlink" xlink:type="simple"><person-group><name name-style="western"><surname>Rosso</surname><given-names>A</given-names></name><name name-style="western"><surname>Sanfilippo</surname><given-names>R</given-names></name><name name-style="western"><surname>Taddei Ruggiero</surname><given-names>E</given-names></name><name name-style="western"><surname>Di Martino</surname><given-names>E</given-names></name></person-group> (<year>2013b</year>) <article-title>Faunas and ecological groups of <tp:taxon-name><tp:taxon-name-part taxon-name-part-type="family">Serpuloidea</tp:taxon-name-part></tp:taxon-name>, <tp:taxon-name><tp:taxon-name-part taxon-name-part-type="phylum">Bryozoa</tp:taxon-name-part></tp:taxon-name> and <tp:taxon-name><tp:taxon-name-part taxon-name-part-type="phylum">Brachiopoda</tp:taxon-name-part></tp:taxon-name> from submarine caves in Sicily (Mediterranean Sea).</article-title><source>Bollettino della Società Paleontologica Italiana</source><volume>52</volume>(<issue>3</issue>): <fpage>167</fpage>–<lpage>176</lpage>.</mixed-citation></ref><ref id="B48"><mixed-citation xmlns:xlink="http://www.w3.org/1999/xlink" xlink:type="simple"><person-group><name name-style="western"><surname>Osburn</surname><given-names>RC</given-names></name></person-group> (<year>1952</year>) <article-title><tp:taxon-name><tp:taxon-name-part taxon-name-part-type="phylum">Bryozoa</tp:taxon-name-part></tp:taxon-name> of the Pacific coast of America, part 2, <tp:taxon-name><tp:taxon-name-part taxon-name-part-type="order">Cheilostomata</tp:taxon-name-part></tp:taxon-name>-<tp:taxon-name><tp:taxon-name-part taxon-name-part-type="suborder">Ascophora</tp:taxon-name-part></tp:taxon-name>.</article-title><source>Report of the Allan Hancock Pacific Expeditions</source><volume>14</volume>: <fpage>271</fpage>–<lpage>611</lpage>.</mixed-citation></ref><ref id="B38"><mixed-citation xmlns:xlink="http://www.w3.org/1999/xlink" xlink:type="simple"><person-group><name name-style="western"><surname>Hayward</surname><given-names>PJ</given-names></name><name name-style="western"><surname>Ryland</surname><given-names>JS</given-names></name></person-group> (<year>1999</year>) <italic>Cheilostomatous <tp:taxon-name><tp:taxon-name-part taxon-name-part-type="phylum">Bryozoa</tp:taxon-name-part></tp:taxon-name>. Part 2. <tp:taxon-name><tp:taxon-name-part taxon-name-part-type="superfamily">Hippothoidea</tp:taxon-name-part></tp:taxon-name> – <tp:taxon-name><tp:taxon-name-part taxon-name-part-type="superfamily">Celleporoidea</tp:taxon-name-part></tp:taxon-name>.</italic> Barnes RSK, Crothers JH (Eds) Synopses of the British Fauna (New Series) Field Studies Council, Shrewsbury 14: 1–416.</mixed-citation></ref><ref id="B40"><mixed-citation xmlns:xlink="http://www.w3.org/1999/xlink" xlink:type="simple"><person-group><name name-style="western"><surname>Hincks</surname><given-names>T</given-names></name></person-group> (<year>1880</year>) <source>A history of the British Marine <tp:taxon-name><tp:taxon-name-part taxon-name-part-type="phylum">Polyzoa</tp:taxon-name-part></tp:taxon-name>.</source><publisher-name>Van Voorst</publisher-name>, <publisher-loc>London</publisher-loc>, <size units="page">601 pp</size>. [83 pls.] <ext-link xlink:type="simple" ext-link-type="uri" xlink:href="https://www.biodiversitylibrary.org/page/23373713">https://www.biodiversitylibrary.org/page/23373713</ext-link></mixed-citation></ref></ref-list></tp:taxon-treatment>
