# Supplementary material for: Seek and ye shall find: new species and new records of Microporella (Bryozoa, Cheilostomatida) in the Mediterranean
Source: Zookeys. 2021 Aug 2;1053:1–42. doi: 10.3897/zookeys.1053.65324 (PMC8352856; doi:10.3897/zookeys.1053.65324)
Supplement: XML Treatment for Microporella ciliata [file zookeys.1053.65324-treatment4.xml]

<!DOCTYPE tp:taxon-treatment
  PUBLIC "-//TaxonX//DTD Taxonomic Treatment Publishing DTD v0 20100105//EN" "tax-treatment-NSO.dtd">
<tp:taxon-treatment xmlns:tp="http://www.plazi.org/taxpub"><tp:treatment-meta><kwd-group><label>Taxon classification</label><kwd><named-content xmlns:xlink="http://www.w3.org/1999/xlink" content-type="kingdom">Animalia</named-content></kwd><kwd><named-content xmlns:xlink="http://www.w3.org/1999/xlink" content-type="order">Cheilostomatida</named-content></kwd><kwd><named-content xmlns:xlink="http://www.w3.org/1999/xlink" content-type="family">Microporellidae</named-content></kwd></kwd-group><mixed-citation publication-type="journal"><person-group><name><surname>Martino</surname><given-names>Emanuela Di</given-names></name><name><surname>Rosso</surname><given-names>Antonietta</given-names></name></person-group><article-title>Seek and ye shall find: new species and new records of <italic><tp:taxon-name><tp:taxon-name-part taxon-name-part-type="genus" reg="Microporella">Microporella</tp:taxon-name-part></tp:taxon-name></italic> (<tp:taxon-name><tp:taxon-name-part taxon-name-part-type="phylum">Bryozoa</tp:taxon-name-part></tp:taxon-name>, <tp:taxon-name><tp:taxon-name-part taxon-name-part-type="order">Cheilostomatida</tp:taxon-name-part></tp:taxon-name>) in the Mediterranean</article-title><source>Zookeys</source><day>02</day><month>8</month><year>2021</year><volume>1053</volume><fpage>1</fpage><lpage>42</lpage><pub-id pub-id-type="doi">10.3897/zookeys.1053.65324</pub-id></mixed-citation></tp:treatment-meta><tp:nomenclature><tp:taxon-name>
                <object-id xmlns:xlink="http://www.w3.org/1999/xlink" content-type="arpha" xlink:type="simple">1C0DEB92-3BEA-5869-9068-4C04DDC056C7</object-id>
                <tp:taxon-name-part taxon-name-part-type="genus" reg="Microporella">Microporella</tp:taxon-name-part>
                <tp:taxon-name-part taxon-name-part-type="species" reg="ciliata">ciliata</tp:taxon-name-part>
              </tp:taxon-name><tp:taxon-authority>(Pallas, 1766)</tp:taxon-authority><xref ref-type="fig" rid="F4">Fig. 4</xref><tp:nomenclature-citation-list><tp:nomenclature-citation><tp:taxon-name>
                    <tp:taxon-name-part taxon-name-part-type="genus" reg="Eschara">Eschara</tp:taxon-name-part>
                    <tp:taxon-name-part taxon-name-part-type="species" reg="ciliata">ciliata</tp:taxon-name-part>
                  </tp:taxon-name><comment>Pallas, 1766: 38.</comment></tp:nomenclature-citation><tp:nomenclature-citation><tp:taxon-name>
                    <tp:taxon-name-part taxon-name-part-type="genus" reg="Microporella">Microporella</tp:taxon-name-part>
                    <tp:taxon-name-part taxon-name-part-type="species" reg="ciliata">ciliata</tp:taxon-name-part>
                  </tp:taxon-name><comment>(Pallas): <xref ref-type="bibr" rid="B41">Kukliński and Taylor 2008</xref>: 1895, fig. 1a–i.</comment></tp:nomenclature-citation><tp:nomenclature-citation><tp:taxon-name>
                    <tp:taxon-name-part taxon-name-part-type="genus" reg="Microporella"/>
                    <tp:taxon-name-part taxon-name-part-type="species" reg="ciliata"/>
                  </tp:taxon-name><comment>Non <tp:taxon-name><tp:taxon-name-part taxon-name-part-type="genus" reg="Microporella">Microporella</tp:taxon-name-part><tp:taxon-name-part taxon-name-part-type="species" reg="ciliata">ciliata</tp:taxon-name-part></tp:taxon-name> (Pallas): <xref ref-type="bibr" rid="B36">Hayward and McKinney 2002</xref>: 83, fig. 37e–j. </comment></tp:nomenclature-citation></tp:nomenclature-citation-list></tp:nomenclature><tp:treatment-sec sec-type="material" id="SECID0E1KAG"><title>Examined material.</title><p>Italy • 1 dead colony; Ionian Sea, SE Sicily, Gulf of Noto; sample WP120; <named-content xmlns:xlink="http://www.w3.org/1999/xlink" content-type="dwc:verbatimCoordinates" xlink:type="simple"><named-content content-type="geo-json" specific-use="{&#34;type&#34;:&#34;Point&#34;,&#34;coordinates&#34;:[15.167500,36.740556]}" id="NCID0EDLAG" xlink:type="simple">36°44'26"N, 15°10'3"E</named-content></named-content>; 50 m; 1996; E. Mollica leg.; dredging; <abbrev xmlns:xlink="http://www.w3.org/1999/xlink" content-type="institution" xlink:title="Museum of Palaeontology of the University of Catania" id="ABBRID0EILAG" xlink:type="simple">PMC</abbrev> Rosso-Collection I. H. B.85a.</p><fig id="F4" position="float" orientation="portrait"><object-id xmlns:xlink="http://www.w3.org/1999/xlink" content-type="doi" xlink:type="simple">10.3897/zookeys.1053.65324.figure4</object-id><object-id xmlns:xlink="http://www.w3.org/1999/xlink" content-type="arpha" xlink:type="simple">05D1E60B-73B9-5BB7-A712-2048464F4F70</object-id><label>Figure 4.</label><caption><p><italic><tp:taxon-name><tp:taxon-name-part taxon-name-part-type="genus" reg="Microporella">Microporella</tp:taxon-name-part><tp:taxon-name-part taxon-name-part-type="species" reg="ciliata">ciliata</tp:taxon-name-part></tp:taxon-name></italic> (Pallas, 1766) from the Ionian Sea, Gulf of Noto, <abbrev xmlns:xlink="http://www.w3.org/1999/xlink" content-type="institution" xlink:title="Museum of Palaeontology of the University of Catania" id="ABBRID0EAMAG" xlink:type="simple">PMC</abbrev> Rosso-Collection I. H. B.85a <bold>A</bold> general view of the colony <bold>B</bold> autozooids at the colony margin showing distal and distolateral pore chamber windows <bold>C</bold> ovicellate autozooids <bold>D</bold> autozooid with the characteristic four, thin, oral spine bases. Note how commonly avicularia regenerate <bold>E</bold> close-up of the orifice showing a series of median denticles and two lateral condyles. Scale bars: 500 µm (<bold>A</bold>); 250 µm (<bold>B</bold>); 200 µm (<bold>C</bold>); 100 µm (<bold>D</bold>); 50 µm <bold>(E)</bold>.</p></caption><graphic xmlns:xlink="http://www.w3.org/1999/xlink" xlink:href="zookeys-1053-001-g004.jpg" position="float" orientation="portrait" xlink:type="simple" id="oo_572561.jpg"><uri content-type="original_file" xlink:type="simple">https://binary.pensoft.net/fig/572561</uri></graphic></fig></tp:treatment-sec><tp:treatment-sec sec-type="remarks" id="SECID0E5MAG"><title>Remarks.</title><p>The neotype chosen by <xref ref-type="bibr" rid="B41">Kukliński and Taylor (2008)</xref> was selected from material collected in 1984 and 2005 at Penta Palummo Bank, a submerged volcanic edifice in the Bay of Naples rising up to about 40 m depth from the surrounding 80 m shelf. <xref ref-type="bibr" rid="B41">Kukliński and Taylor (2008)</xref> already suggested that the Mediterranean material overall assigned to <italic><tp:taxon-name><tp:taxon-name-part taxon-name-part-type="genus" reg="Microporella">M.</tp:taxon-name-part><tp:taxon-name-part taxon-name-part-type="species" reg="ciliata">ciliata</tp:taxon-name-part></tp:taxon-name></italic>, might actually correspond to more than one closely related species. This was observed, for instance, in <abbrev xmlns:xlink="http://www.w3.org/1999/xlink" xlink:title="Scanning electron microscopy" id="ABBRID0EXNAG" xlink:type="simple">SEM</abbrev> images of north Adriatic specimens in <xref ref-type="bibr" rid="B36">Hayward and McKinney (2002)</xref>, which differ from the neotype. Following <xref ref-type="bibr" rid="B41">Kukliński and Taylor (2008)</xref>, <xref ref-type="bibr" rid="B58">Rosso et al. (2010)</xref>, <xref ref-type="bibr" rid="B12">Chimenz Gusso et al. (2014)</xref>, and <xref ref-type="bibr" rid="B59">Rosso and Di Martino (2016)</xref> remarked on the need for a revision of the material assigned to this species, whose accorded great variability (e.g., <xref ref-type="bibr" rid="B29">Gautier 1962</xref>; <xref ref-type="bibr" rid="B38">Hayward and Ryland 1999</xref>) is very likely to correspond to a species complex. The effort to disentangle the <italic><tp:taxon-name><tp:taxon-name-part taxon-name-part-type="genus" reg="Microporella"/><tp:taxon-name-part taxon-name-part-type="species" reg="ciliata">ciliata</tp:taxon-name-part></tp:taxon-name></italic> complex began with the recent description of <italic><tp:taxon-name><tp:taxon-name-part taxon-name-part-type="genus" reg="Microporella">Microporella</tp:taxon-name-part><tp:taxon-name-part taxon-name-part-type="species" reg="modesta">modesta</tp:taxon-name-part></tp:taxon-name></italic> Di Martino, Taylor &amp; Gordon, 2020, and is pursued in the present paper with the description of two new species sharing with <italic><tp:taxon-name><tp:taxon-name-part taxon-name-part-type="genus" reg="Microporella">M.</tp:taxon-name-part><tp:taxon-name-part taxon-name-part-type="species" reg="ciliata">ciliata</tp:taxon-name-part></tp:taxon-name></italic> the general appearance and the presence of a single, lateral avicularium as well as non-personate ovicells. Examination of all material available to us, as well as images available in the literature, suggest that <italic><tp:taxon-name><tp:taxon-name-part taxon-name-part-type="genus" reg="Microporella">M.</tp:taxon-name-part><tp:taxon-name-part taxon-name-part-type="species" reg="ciliata">ciliata</tp:taxon-name-part></tp:taxon-name></italic>, as defined by the neotype, is possibly a rare species in the Mediterranean Sea, or at least a species with a very restricted geographical and/or ecological distribution. A similar conclusion was reached by <xref ref-type="bibr" rid="B12">Chimenz Gusso et al. (2014)</xref> after revising their material identified as <tp:taxon-name><tp:taxon-name-part taxon-name-part-type="genus" reg="Microporella">M.</tp:taxon-name-part><tp:taxon-name-part taxon-name-part-type="uncertainty-rank">cf.</tp:taxon-name-part><tp:taxon-name-part taxon-name-part-type="species" reg="ciliata">ciliata</tp:taxon-name-part></tp:taxon-name>, found associated to <italic><tp:taxon-name><tp:taxon-name-part taxon-name-part-type="genus" reg="Posidonia">Posidonia</tp:taxon-name-part></tp:taxon-name></italic> and algae between 5 and 88 m depth in several localities of the Tyrrhenian Sea (i.e., off Latium; Spargiotto Island, NE Sardinia; Ustica and Volcano Islands) and the Sicily Strait (Lampedusa Island). The revision of all specimens originally assigned to <italic><tp:taxon-name><tp:taxon-name-part taxon-name-part-type="genus" reg="Microporella">M.</tp:taxon-name-part><tp:taxon-name-part taxon-name-part-type="species" reg="ciliata">ciliata</tp:taxon-name-part></tp:taxon-name></italic> or <tp:taxon-name><tp:taxon-name-part taxon-name-part-type="genus" reg="Microporella">M.</tp:taxon-name-part><tp:taxon-name-part taxon-name-part-type="infraspecific-rank">gr.</tp:taxon-name-part><tp:taxon-name-part taxon-name-part-type="species" reg="ciliata">ciliata</tp:taxon-name-part></tp:taxon-name> in the collections of one of us (AR), originating from several regions and habitats of the Mediterranean Sea, led to the detection of only one colony corresponding with the neotype (Fig. <xref ref-type="fig" rid="F4">4</xref>). Although the type locality is unknown, it is likely that the original material described by <xref ref-type="bibr" rid="B50">Pallas (1766)</xref> was collected in shallow waters from easily accessible substrates, which is not the case for the selected neotype. Colonies of <italic><tp:taxon-name><tp:taxon-name-part taxon-name-part-type="genus" reg="Microporella">M.</tp:taxon-name-part><tp:taxon-name-part taxon-name-part-type="species" reg="ciliata">ciliata</tp:taxon-name-part></tp:taxon-name></italic> recorded from different western Mediterranean localities (<xref ref-type="bibr" rid="B29">Gautier 1962</xref>; <xref ref-type="bibr" rid="B72">Zabala 1986</xref>, and references therein), Greece (<xref ref-type="bibr" rid="B32">Harmelin 1969</xref>) and Turkey (<xref ref-type="bibr" rid="B70">Ünsal 1975</xref>), all show great variability and need to be revised to ascertain their identity.</p></tp:treatment-sec><tp:treatment-sec sec-type="distribution" id="SECID0EVSAG"><title>Distribution.</title><p>Awaiting a general revision of specimens reported from all over the world, focusing on the Mediterranean Sea, the occurrence of <italic><tp:taxon-name><tp:taxon-name-part taxon-name-part-type="genus" reg="Microporella">Microporella</tp:taxon-name-part><tp:taxon-name-part taxon-name-part-type="species" reg="ciliata">ciliata</tp:taxon-name-part></tp:taxon-name></italic> to date is only confirmed in the Gulf of Naples (SE Tyrrhenian Sea) and the Gulf of Noto (W Ionian Sea).</p></tp:treatment-sec><ref-list><ref id="B41"><mixed-citation xmlns:xlink="http://www.w3.org/1999/xlink" xlink:type="simple"><person-group><name name-style="western"><surname>Kukliński</surname><given-names>P</given-names></name><name name-style="western"><surname>Taylor</surname><given-names>PD</given-names></name></person-group> (<year>2008</year>) <article-title>Arctic species of the cheilostome bryozoan <italic><tp:taxon-name><tp:taxon-name-part taxon-name-part-type="genus">Microporella</tp:taxon-name-part></tp:taxon-name></italic>, with a redescription of the type species.</article-title><source>Journal of Natural History</source><volume>42</volume>(<issue>27–28</issue>): <fpage>1893</fpage>–<lpage>1906</lpage>. <ext-link xlink:type="simple" ext-link-type="doi" xlink:href="10.1080/00222930802126904">https://doi.org/10.1080/00222930802126904</ext-link></mixed-citation></ref><ref id="B36"><mixed-citation xmlns:xlink="http://www.w3.org/1999/xlink" xlink:type="simple"><person-group><name name-style="western"><surname>Hayward</surname><given-names>PJ</given-names></name><name name-style="western"><surname>McKinney</surname><given-names>FK</given-names></name></person-group> (<year>2002</year>) <article-title>Northern Adriatic <tp:taxon-name><tp:taxon-name-part taxon-name-part-type="phylum">Bryozoa</tp:taxon-name-part></tp:taxon-name> from the vicinity of Rovinj, Croatia.</article-title><source>Bulletin of the American Museum of Natural History</source><volume>270</volume>: <fpage>1</fpage>–<lpage>139</lpage>. <ext-link xlink:type="simple" ext-link-type="doi" xlink:href="10.1206/0003-0090(2002)270%3C0001:NABFTV%3E2.0.CO;2">https://doi.org/10.1206/0003-0090(2002)270&lt;0001:NABFTV&gt;2.0.CO;2</ext-link></mixed-citation></ref><ref id="B58"><mixed-citation xmlns:xlink="http://www.w3.org/1999/xlink" xlink:type="simple"><person-group><name name-style="western"><surname>Rosso</surname><given-names>A</given-names></name><name name-style="western"><surname>Chimenz Gusso</surname><given-names>C</given-names></name><name name-style="western"><surname>Balduzzi</surname><given-names>A</given-names></name></person-group> (<year>2010</year>) <article-title><tp:taxon-name><tp:taxon-name-part taxon-name-part-type="phylum">Bryozoa</tp:taxon-name-part></tp:taxon-name>.</article-title> In: <person-group><name name-style="western"><surname>Relini</surname><given-names>G</given-names></name></person-group> (<role>Ed.</role>) <issue-title>Checklist della flora e della fauna dei mari italiani (parte II).</issue-title><source>Biologia Marina Mediterranea 17(Suppl.)</source>, <fpage>589</fpage>–<lpage>615</lpage>.</mixed-citation></ref><ref id="B12"><mixed-citation xmlns:xlink="http://www.w3.org/1999/xlink" xlink:type="simple"><person-group><name name-style="western"><surname>Chimenz Gusso</surname><given-names>C</given-names></name><name name-style="western"><surname>Nicoletti</surname><given-names>L</given-names></name><name name-style="western"><surname>Bondanese</surname><given-names>C</given-names></name></person-group> (<year>2014</year>) Briozoi. Biologia Marina Mediterranea 20 (Suppl. 1): 1–336.</mixed-citation></ref><ref id="B59"><mixed-citation xmlns:xlink="http://www.w3.org/1999/xlink" xlink:type="simple"><person-group><name name-style="western"><surname>Rosso</surname><given-names>A</given-names></name><name name-style="western"><surname>Di Martino</surname><given-names>E</given-names></name></person-group> (<year>2016</year>) <article-title>Bryozoan diversity in the Mediterranean Sea: an up-date.</article-title><source>Mediterranean Marine Science</source><volume>17</volume>(<issue>2</issue>): <fpage>567</fpage>–<lpage>607</lpage>. <ext-link xlink:type="simple" ext-link-type="doi" xlink:href="10.12681/mms.1706">https://doi.org/10.12681/mms.1706</ext-link></mixed-citation></ref><ref id="B29"><mixed-citation xmlns:xlink="http://www.w3.org/1999/xlink" xlink:type="simple"><person-group><name name-style="western"><surname>Gautier</surname><given-names>YV</given-names></name></person-group> (<year>1962</year>) <article-title>Recherches ecologiques sur les Bryozoaires Chilostomes en Méditerranée occidentale.</article-title><source>Recueillis des Travaux de la Station Marine d’Endoume</source><volume>38</volume>: <fpage>1</fpage>–<lpage>435</lpage>.</mixed-citation></ref><ref id="B38"><mixed-citation xmlns:xlink="http://www.w3.org/1999/xlink" xlink:type="simple"><person-group><name name-style="western"><surname>Hayward</surname><given-names>PJ</given-names></name><name name-style="western"><surname>Ryland</surname><given-names>JS</given-names></name></person-group> (<year>1999</year>) <italic>Cheilostomatous <tp:taxon-name><tp:taxon-name-part taxon-name-part-type="phylum">Bryozoa</tp:taxon-name-part></tp:taxon-name>. Part 2. <tp:taxon-name><tp:taxon-name-part taxon-name-part-type="superfamily">Hippothoidea</tp:taxon-name-part></tp:taxon-name> – <tp:taxon-name><tp:taxon-name-part taxon-name-part-type="superfamily">Celleporoidea</tp:taxon-name-part></tp:taxon-name>.</italic> Barnes RSK, Crothers JH (Eds) Synopses of the British Fauna (New Series) Field Studies Council, Shrewsbury 14: 1–416.</mixed-citation></ref><ref id="B50"><mixed-citation xmlns:xlink="http://www.w3.org/1999/xlink" xlink:type="simple"><person-group><name name-style="western"><surname>Pallas</surname><given-names>PS</given-names></name></person-group> (<year>1766</year>) <source>Elenchus zoophytorum sistens generum adumbrationes generaliores et speciarum cognitarum succintas descriptiones cum selectis auctorus synonymis.</source><publisher-name>Pterum van Cleef</publisher-name>, <publisher-loc>Hagae-Comitum</publisher-loc>, <size units="page">451 pp</size>. <ext-link xlink:type="simple" ext-link-type="uri" xlink:href="https://www.biodiversitylibrary.org/page/6019462">https://www.biodiversitylibrary.org/page/6019462</ext-link></mixed-citation></ref><ref id="B72"><mixed-citation xmlns:xlink="http://www.w3.org/1999/xlink" xlink:type="simple"><person-group><name name-style="western"><surname>Zabala</surname><given-names>M</given-names></name></person-group> (<year>1986</year>) <article-title>Fauna dels bryozous dels Països Catalans. Barcelona.</article-title><source>Institut D’estudis Catalans Secció de Ciències</source><volume>84</volume>: <fpage>1</fpage>–<lpage>836</lpage>.</mixed-citation></ref><ref id="B32"><mixed-citation xmlns:xlink="http://www.w3.org/1999/xlink" xlink:type="simple"><person-group><name name-style="western"><surname>Harmelin</surname><given-names>J-G</given-names></name></person-group> (<year>1969</year>) <article-title>Bryozoaires des grottes sous-marines obscures de la région Marseillaise: faunistique et écologie.</article-title><source>Téthys</source><volume>1</volume>: <fpage>793</fpage>–<lpage>806</lpage>.</mixed-citation></ref><ref id="B70"><mixed-citation xmlns:xlink="http://www.w3.org/1999/xlink" xlink:type="simple"><person-group><name name-style="western"><surname>Ünsal</surname><given-names>I</given-names></name></person-group> (<year>1975</year>) <article-title>Bryozoaires marins de Turquie.</article-title><source>Istanbul Üniversitesi Fen Fakültesi Mecmuasi, Serie B</source><volume>40</volume>: <fpage>37</fpage>–<lpage>54</lpage>.</mixed-citation></ref></ref-list></tp:taxon-treatment>
