# Supplementary material for: Seek and ye shall find: new species and new records of Microporella (Bryozoa, Cheilostomatida) in the Mediterranean
Source: Zookeys. 2021 Aug 2;1053:1–42. doi: 10.3897/zookeys.1053.65324 (PMC8352856; doi:10.3897/zookeys.1053.65324)
Supplement: XML Treatment for Microporella ichnusae [file zookeys.1053.65324-treatment5.xml]

<!DOCTYPE tp:taxon-treatment
  PUBLIC "-//TaxonX//DTD Taxonomic Treatment Publishing DTD v0 20100105//EN" "tax-treatment-NSO.dtd">
<tp:taxon-treatment xmlns:tp="http://www.plazi.org/taxpub"><tp:treatment-meta><kwd-group><label>Taxon classification</label><kwd><named-content xmlns:xlink="http://www.w3.org/1999/xlink" content-type="kingdom">Animalia</named-content></kwd><kwd><named-content xmlns:xlink="http://www.w3.org/1999/xlink" content-type="order">Cheilostomatida</named-content></kwd><kwd><named-content xmlns:xlink="http://www.w3.org/1999/xlink" content-type="family">Microporellidae</named-content></kwd></kwd-group><mixed-citation publication-type="journal"><person-group><name><surname>Martino</surname><given-names>Emanuela Di</given-names></name><name><surname>Rosso</surname><given-names>Antonietta</given-names></name></person-group><article-title>Seek and ye shall find: new species and new records of <italic><tp:taxon-name><tp:taxon-name-part taxon-name-part-type="genus" reg="Microporella">Microporella</tp:taxon-name-part></tp:taxon-name></italic> (<tp:taxon-name><tp:taxon-name-part taxon-name-part-type="phylum">Bryozoa</tp:taxon-name-part></tp:taxon-name>, <tp:taxon-name><tp:taxon-name-part taxon-name-part-type="order">Cheilostomatida</tp:taxon-name-part></tp:taxon-name>) in the Mediterranean</article-title><source>Zookeys</source><day>02</day><month>8</month><year>2021</year><volume>1053</volume><fpage>1</fpage><lpage>42</lpage><pub-id pub-id-type="doi">10.3897/zookeys.1053.65324</pub-id></mixed-citation></tp:treatment-meta><tp:nomenclature><tp:taxon-name>
                <object-id xmlns:xlink="http://www.w3.org/1999/xlink" content-type="arpha" xlink:type="simple">B37BD229-D79B-5D09-9676-EE6DBCEB16ED</object-id>
                <tp:taxon-name-part taxon-name-part-type="genus" reg="Microporella">Microporella</tp:taxon-name-part>
                <tp:taxon-name-part taxon-name-part-type="species" reg="ichnusae">ichnusae</tp:taxon-name-part>
                <object-id xmlns:xlink="http://www.w3.org/1999/xlink" content-type="zoobank" xlink:type="simple">http://zoobank.org/01CCC2A6-8D65-49F0-8AA9-732ADA5A2ED9</object-id>
              </tp:taxon-name><tp:taxon-status xmlns:xlink="http://www.w3.org/1999/xlink" xlink:type="simple">sp. nov.</tp:taxon-status><xref ref-type="fig" rid="F5">Figs 5</xref><xref ref-type="fig" rid="F6">, 6</xref><tp:nomenclature-citation-list><tp:nomenclature-citation><tp:taxon-name>
                    <tp:taxon-name-part taxon-name-part-type="genus" reg="Microporella">Microporella</tp:taxon-name-part>
                  </tp:taxon-name><comment>sp. A <xref ref-type="bibr" rid="B28">Fraschetti et al. 2010</xref>: table 27.</comment></tp:nomenclature-citation></tp:nomenclature-citation-list></tp:nomenclature><tp:treatment-sec sec-type="type material" id="SECID0EFVAG"><title>Type material.</title><p><bold><italic>Holotype</italic></bold>: Italy • 1 living colony consisting of more than 100 zooids, including some complete and some broken ovicells; Iberian-Provençal Basin, NW Sardinia, Capo Caccia–Isola Piana <abbrev xmlns:xlink="http://www.w3.org/1999/xlink" xlink:title="Marine Protected Area" id="ABBRID0EQVAG" xlink:type="simple">MPA</abbrev>, Bisbe submarine cave; sample Bisbe 2; <named-content xmlns:xlink="http://www.w3.org/1999/xlink" content-type="dwc:verbatimCoordinates" xlink:type="simple"><named-content content-type="geo-json" specific-use="{&#34;type&#34;:&#34;Point&#34;,&#34;coordinates&#34;:[8.215278,40.570833]}" id="NCID0EXVAG" xlink:type="simple">40°34'15"N, 8°12'55"E</named-content></named-content>; 8 m; 2009; V. Di Martino leg.; scuba diving; GSO Biocoenosis; <abbrev xmlns:xlink="http://www.w3.org/1999/xlink" content-type="institution" xlink:title="Museum of Palaeontology of the University of Catania" id="ABBRID0E3VAG" xlink:type="simple">PMC</abbrev>. B30a. 20.11.2020. <bold><italic>Paratypes</italic></bold>: Italy • 9 living colonies, each consisting of a dozen zooids; Iberian-Provençal Basin, NW Sardinia, Capo Caccia–Isola Piana <abbrev xmlns:xlink="http://www.w3.org/1999/xlink" xlink:title="Marine Protected Area" id="ABBRID0EEWAG" xlink:type="simple">MPA</abbrev>, Bisbe, Falco and Galatea caves; samples Bisbe 1, Bisbe 2, Falco 2, Galatea 1 and Galatea 2; Bisbe, same details as the holotype; Falco: <named-content xmlns:xlink="http://www.w3.org/1999/xlink" content-type="dwc:verbatimCoordinates" xlink:type="simple"><named-content content-type="geo-json" specific-use="{&#34;type&#34;:&#34;Point&#34;,&#34;coordinates&#34;:[8.220556,40.569167]}" id="NCID0ELWAG" xlink:type="simple">40°34'09"N, 8°13'14"E</named-content></named-content>; Galatea: <named-content xmlns:xlink="http://www.w3.org/1999/xlink" content-type="dwc:verbatimCoordinates" xlink:type="simple"><named-content content-type="geo-json" specific-use="{&#34;type&#34;:&#34;Point&#34;,&#34;coordinates&#34;:[8.231667,40.569167]}" id="NCID0ETWAG" xlink:type="simple">40°34'09"N, 8°13'54"E</named-content></named-content>; 4–8 m; 2008; V. Di Martino leg.; scuba diving; GSO Biocoenosis; <abbrev xmlns:xlink="http://www.w3.org/1999/xlink" content-type="institution" xlink:title="Museum of Palaeontology of the University of Catania" id="ABBRID0EYWAG" xlink:type="simple">PMC</abbrev>. B30b. 20.11.2020.</p></tp:treatment-sec><tp:treatment-sec sec-type="diagnosis" id="SECID0E4WAG"><title>Diagnosis.</title><p>Colony encrusting, multiserial. Autozooid frontal shield densely pustulose and sparsely pseudoporous. Orifice transversely D-shaped; hinge-line smooth with blunt condyles close to corners; four thin oral spines, hidden in ovicellate zooids. Ascopore field semi-elliptical; ascopore opening an arched fissure marked by a distal tongue with radial spines. Avicularium usually single, same level as or proximal to the ascopore, occasionally paired, directed distolaterally; crossbar complete; rostrum lanceolate, channelled. Ovicell non-personate.</p></tp:treatment-sec><tp:treatment-sec sec-type="description" id="SECID0ECXAG"><title>Description.</title><p>Colony encrusting multiserial, unilaminar (Fig. <xref ref-type="fig" rid="F5">5C, D</xref>) with zooids arranged in alternate rows often disrupted on particularly irregular substrata; interzooidal communications through 6–8 elliptical pore chamber windows (40–65 × 18–26 µm).</p><p>Autozooids usually hexagonal to rhomboidal but sometimes irregularly shaped, 307–587 (434±73, N = 20) × 284–439 (357±59, N = 20 µm) (mean L/W = 1.21), boundaries marked by narrow grooves and raised rims of lateral walls (Figs <xref ref-type="fig" rid="F5">5F</xref>, <xref ref-type="fig" rid="F6">6B, G</xref>). Frontal shield slightly convex with polygonal and flat-topped pustules giving a tessellate appearance, and pierced by circular (diameter 6–12 µm), irregularly distributed pseudopores, usually numbering 10–30 but more numerous in some colonies; 2–4 marginal areolae, elliptical to fissure-like, barely visible or distinguishable from pseudopores (Figs <xref ref-type="fig" rid="F5">5F</xref>, <xref ref-type="fig" rid="F6">6B</xref>).</p><fig id="F5" position="float" orientation="portrait"><object-id xmlns:xlink="http://www.w3.org/1999/xlink" content-type="doi" xlink:type="simple">10.3897/zookeys.1053.65324.figure5</object-id><object-id xmlns:xlink="http://www.w3.org/1999/xlink" content-type="arpha" xlink:type="simple">3BE2D10D-AD54-5F65-AEA5-0472E61CBD8C</object-id><label>Figure 5.</label><caption><p><italic><tp:taxon-name><tp:taxon-name-part taxon-name-part-type="genus" reg="Microporella">Microporella</tp:taxon-name-part><tp:taxon-name-part taxon-name-part-type="species" reg="ichnusae">ichnusae</tp:taxon-name-part></tp:taxon-name></italic> sp. nov. from the Iberian-Provençal Basin, NW Sardinia, Capo Caccia-Isola Piana <abbrev xmlns:xlink="http://www.w3.org/1999/xlink" xlink:title="Marine Protected Area" id="ABBRID0ERYAG" xlink:type="simple">MPA</abbrev>, Falco Cave, Paratype <abbrev xmlns:xlink="http://www.w3.org/1999/xlink" content-type="institution" xlink:title="Museum of Palaeontology of the University of Catania" id="ABBRID0EVYAG" xlink:type="simple">PMC</abbrev>. B30b. 20.11.2020 <bold>A</bold> unbleached colony <bold>B</bold> avicularium with open mandible, showing the channelled rostrum. The straight, short, setiform mandible has a hook at about one-third of its length which clamps it to the rostrum tip <bold>C</bold> bleached autozooids showing size and shape variability. Note that the majority of autozooids has a single avicularium, while few autozooids have paired avicularia (white asterisks) or none (black asterisks) <bold>D</bold> irregularly-shaped autozooids and kenozooids along the contact zone of lobes <bold>E</bold> autozooids and kenozooid (asterisk) near the colony margin with pore-chamber windows visible along exposed lateral walls <bold>F</bold> autozooid at the growing edge showing the morphology of the orifice and four, thin spine bases. Scale bars: 500 µm (<bold>A, C, D, E</bold>); 50 µm (<bold>B</bold>); 100 µm (<bold>F</bold>).</p></caption><graphic xmlns:xlink="http://www.w3.org/1999/xlink" xlink:href="zookeys-1053-001-g005.jpg" position="float" orientation="portrait" xlink:type="simple" id="oo_572562.jpg"><uri content-type="original_file" xlink:type="simple">https://binary.pensoft.net/fig/572562</uri></graphic></fig><p>Orifice transversely D-shaped, 75–94 (81±5, N = 20) × 109–145 (122±10, N = 20) µm (mean <abbrev xmlns:xlink="http://www.w3.org/1999/xlink" xlink:title="orifice length" id="ABBRID0ETZAG" xlink:type="simple">OL</abbrev>/<abbrev xmlns:xlink="http://www.w3.org/1999/xlink" xlink:title="orifice width" id="ABBRID0EXZAG" xlink:type="simple">OW</abbrev> = 0.67; mean <abbrev xmlns:xlink="http://www.w3.org/1999/xlink" xlink:title="autozooid length" id="ABBRID0E2ZAG" xlink:type="simple">ZL</abbrev>/<abbrev xmlns:xlink="http://www.w3.org/1999/xlink" xlink:title="orifice length" id="ABBRID0E6ZAG" xlink:type="simple">OL</abbrev> = 5.33), outlined by a thin, slightly raised rim; hinge-line straight, smooth, with a pair of small triangular, blunt condyles close to corners (Fig. <xref ref-type="fig" rid="F5">5F</xref>). Oral spines four, occasionally five or six (diameter of the bases 10–14 μm), evenly spaced, the proximal pair located at orifice mid-length; spines hidden in ovicellate autozooids (Fig. <xref ref-type="fig" rid="F6">6B, E</xref>).</p><p>Ascopore field a small and very narrow, transversely semi-elliptical area marked by a thin raised gymnocystal rim, 28–36 × 30–50 μm, located 25–50 μm below the orifice, at the same level as the frontal shield; opening transversely C-shaped, 20–30 × 6–10 μm, with a subcircular tongue projecting from distal edge, and relatively few, tiny, radial denticles.</p><p>Avicularium most often single (Figs <xref ref-type="fig" rid="F5">5E, F</xref>, <xref ref-type="fig" rid="F6">6B, D</xref>), occasionally paired (Fig. <xref ref-type="fig" rid="F5">5C</xref>) or absent (Figs <xref ref-type="fig" rid="F5">5C, E</xref>, <xref ref-type="fig" rid="F6">6C</xref>), relatively large, 75–120 (98±13, N = 20) × 55–91 (71±11, N = 20) μm (mean <abbrev xmlns:xlink="http://www.w3.org/1999/xlink" xlink:title="avicularium length" id="ABBRID0EC2AG" xlink:type="simple">AvL</abbrev>/<abbrev xmlns:xlink="http://www.w3.org/1999/xlink" xlink:title="avicularium width" id="ABBRID0EG2AG" xlink:type="simple">AvW</abbrev> = 1.39), located laterally, on either side, in the distal zooidal half, same level as or proximally to the ascopore (Figs <xref ref-type="fig" rid="F5">5B, F</xref>, <xref ref-type="fig" rid="F6">6B, E</xref>) but on irregularly shaped zooids occasionally placed in the proximal part; crossbar complete, thin; rostrum triangular, channelled and open-ended, directed laterally or distolaterally, often distally raised on a smooth, gymnocystal cystid (Fig. <xref ref-type="fig" rid="F5">5F</xref>). Mandible 160–180 μm long, setiform, with a hook at about one-third of its length that clamps it to the rostrum tip, crossing the whole zooid when open (Fig. <xref ref-type="fig" rid="F5">5A, B</xref>).</p><fig id="F6" position="float" orientation="portrait"><object-id xmlns:xlink="http://www.w3.org/1999/xlink" content-type="doi" xlink:type="simple">10.3897/zookeys.1053.65324.figure6</object-id><object-id xmlns:xlink="http://www.w3.org/1999/xlink" content-type="arpha" xlink:type="simple">195058C3-353B-51F5-AE6A-4FDDB5A9E4A2</object-id><label>Figure 6.</label><caption><p><italic><tp:taxon-name><tp:taxon-name-part taxon-name-part-type="genus" reg="Microporella">Microporella</tp:taxon-name-part><tp:taxon-name-part taxon-name-part-type="species" reg="ichnusae">ichnusae</tp:taxon-name-part></tp:taxon-name></italic> sp. nov. from the Iberian-Provençal Basin, NW Sardinia, Capo Caccia-Isola Piana <abbrev xmlns:xlink="http://www.w3.org/1999/xlink" xlink:title="Marine Protected Area" id="ABBRID0EN3AG" xlink:type="simple">MPA</abbrev>, Bisbe Cave, Holotype <abbrev xmlns:xlink="http://www.w3.org/1999/xlink" content-type="institution" xlink:title="Museum of Palaeontology of the University of Catania" id="ABBRID0ER3AG" xlink:type="simple">PMC</abbrev>. B30a. 20.11.2020 <bold>A</bold> colony portion with broken ovicells, autozooids showing evidences of reparation, and kenozooids with (white asterisk) and without (black asterisk) avicularia <bold>B</bold> autozooids with complete or broken ovicells <bold>C</bold> paired autozooids, seemingly repaired, one lacking avicularium <bold>D</bold> close-up of a colony portion with evidence of zooidal repair. Note the occluded orifice indicated by the partly protruding spines (see arrow) <bold>E</bold> group of zooids (two ovicellate), some with open or closed mandibles and one lacking an avicularium <bold>F</bold> close-up of two zooids. Owing to the absence of an ascopore, which is usually placed at the same level as the avicularium, the upper one is more likely to be a kenozooid equipped with an avicularium than an autozooid with obliterated orifice. Note also the different frontal shield texture of its proximal margin, likely due to ovicell resorption <bold>G</bold> close-up of an autozooid with sealed orifice (central zooid), and an orifice with a thin secondary rim, indicating intramural budding presumably as a result of predation. Scale bars: 500 µm (<bold>A</bold>); 200 µm (<bold>B–G</bold>).</p></caption><graphic xmlns:xlink="http://www.w3.org/1999/xlink" xlink:href="zookeys-1053-001-g006.jpg" position="float" orientation="portrait" xlink:type="simple" id="oo_572563.jpg"><uri content-type="original_file" xlink:type="simple">https://binary.pensoft.net/fig/572563</uri></graphic></fig><p>Ovicell subglobular and prominent, 185–241 (214±25, N = 4) × 290–314 (297±11, N = 4) μm (mean <abbrev xmlns:xlink="http://www.w3.org/1999/xlink" xlink:title="ovicell length" id="ABBRID0EP4AG" xlink:type="simple">OvL</abbrev>/<abbrev xmlns:xlink="http://www.w3.org/1999/xlink" xlink:title="ovicell width" id="ABBRID0ET4AG" xlink:type="simple">OvW</abbrev> = 0.72), produced by and continuous with frontal shield of distal zooid, obscuring distal part of the orifice; calcification fabric similar to frontal shield but with smaller and more prominent pustules; pseudopores small (diameter 5–10 μm), densely packed at the periphery, absent centrally (Fig. <xref ref-type="fig" rid="F6">6B, E</xref>).</p><p>Kenozooids smaller than or nearly as large as autozooids, lacking openings such as orifices and ascopores but sometimes equipped with avicularium (Fig. <xref ref-type="fig" rid="F6">6A, F</xref>).</p><p>Ancestrula not observed.</p></tp:treatment-sec><tp:treatment-sec sec-type="etymology" id="SECID0EC5AG"><title>Etymology.</title><p>From <italic><tp:taxon-name><tp:taxon-name-part taxon-name-part-type="genus" reg="Ichnusa">Ichnusa</tp:taxon-name-part></tp:taxon-name></italic> the Latinized form of the ancient Greek name for Sardinia.</p></tp:treatment-sec><tp:treatment-sec sec-type="remarks" id="SECID0EP5AG"><title>Remarks.</title><p>Size and shape of autozooids vary remarkably within and between colonies, including dwarf-like autozooids, about half the size of the more regular ones, as well as extremely large and irregularly shaped autozooids, appearing as the result of the fusion of contiguous autozooids (Fig. <xref ref-type="fig" rid="F5">5C, E</xref>). In this latter case the avicularium can be placed much more proximally than in regular autozooids. Irregularly-shaped autozooids also occur in <italic><tp:taxon-name><tp:taxon-name-part taxon-name-part-type="genus" reg="Microporella">M.</tp:taxon-name-part><tp:taxon-name-part taxon-name-part-type="species" reg="browni">browni</tp:taxon-name-part></tp:taxon-name></italic> (<xref ref-type="bibr" rid="B34">Harmelin et al. 2011</xref>: fig. 3b). These unusual autozooids and the kenozooids observed in this species seem to be particularly common in zones of contact between colonies or lobes of the same colony, and in damaged areas, also associated with evidences of reparation (Figs <xref ref-type="fig" rid="F5">5D</xref>, <xref ref-type="fig" rid="F6">6A, D</xref>), such as regeneration of broken autozooids, patches of calcification to close holes in the frontal shield, or orifices of presumably not functional autozooids (Fig. <xref ref-type="fig" rid="F6">6G</xref>). Intrazooidal budding, a feature that is common in bryozoans from submarine caves (e.g., <xref ref-type="bibr" rid="B60">Rosso et al. 2020a</xref>, <xref ref-type="bibr" rid="B62">2020b</xref>), has been more commonly observed in avicularia (Fig. <xref ref-type="fig" rid="F6">6C, D</xref>) than autozooids (Fig. <xref ref-type="fig" rid="F6">6F, G</xref>). The occurrence of ovicells seems rare, observed only on the colony selected as the holotype.</p><p>The general appearance of this new species is very similar to <italic><tp:taxon-name><tp:taxon-name-part taxon-name-part-type="genus" reg="Microporella">M.</tp:taxon-name-part><tp:taxon-name-part taxon-name-part-type="species" reg="ciliata">ciliata</tp:taxon-name-part></tp:taxon-name></italic>. However, the orifice in <italic><tp:taxon-name><tp:taxon-name-part taxon-name-part-type="genus" reg="Microporella">M.</tp:taxon-name-part><tp:taxon-name-part taxon-name-part-type="species" reg="ciliata">ciliata</tp:taxon-name-part></tp:taxon-name></italic>, although of comparable size (0.06–0.08 mm long by 0.11–0.15 mm wide), is proportionately shorter, the hinge-line shows a series of median denticles and the two lateral condyles are more prominent and more laterally placed (Fig. <xref ref-type="fig" rid="F4">4E</xref>; see also <xref ref-type="bibr" rid="B41">Kukliński and Taylor 2008</xref>: fig. 1G). The type and position of the oral spines are similar but the number of spines is 4–6 (more commonly four) in <italic><tp:taxon-name><tp:taxon-name-part taxon-name-part-type="genus" reg="Microporella">M.</tp:taxon-name-part><tp:taxon-name-part taxon-name-part-type="species" reg="ichnusae">ichnusae</tp:taxon-name-part></tp:taxon-name></italic> sp. nov. and 1–4 (and occasionally lacking in the zone of astogenetic repetition) in <italic><tp:taxon-name><tp:taxon-name-part taxon-name-part-type="genus" reg="Microporella">M.</tp:taxon-name-part><tp:taxon-name-part taxon-name-part-type="species" reg="ciliata">ciliata</tp:taxon-name-part></tp:taxon-name></italic> (<xref ref-type="bibr" rid="B41">Kukliński and Taylor 2008</xref>). In <italic><tp:taxon-name><tp:taxon-name-part taxon-name-part-type="genus" reg="Microporella">M.</tp:taxon-name-part><tp:taxon-name-part taxon-name-part-type="species" reg="ciliata">ciliata</tp:taxon-name-part></tp:taxon-name></italic> the frontal avicularium is constantly single, only lacking in the first autozooid budded from the ancestrula, and no kenozooids were reported (<xref ref-type="bibr" rid="B41">Kukliński and Taylor 2008</xref>). Furthermore, the ovicells in <italic><tp:taxon-name><tp:taxon-name-part taxon-name-part-type="genus" reg="Microporella">M.</tp:taxon-name-part><tp:taxon-name-part taxon-name-part-type="species" reg="ciliata">ciliata</tp:taxon-name-part></tp:taxon-name></italic> have length comparable with those of <italic><tp:taxon-name><tp:taxon-name-part taxon-name-part-type="genus" reg="Microporella">M.</tp:taxon-name-part><tp:taxon-name-part taxon-name-part-type="species" reg="ichnusae">ichnusae</tp:taxon-name-part></tp:taxon-name></italic> sp. nov. but are much narrower.</p></tp:treatment-sec><tp:treatment-sec sec-type="distribution" id="SECID0EDDBG"><title>Distribution and ecology.</title><p><italic><tp:taxon-name><tp:taxon-name-part taxon-name-part-type="genus" reg="Microporella">Microporella</tp:taxon-name-part><tp:taxon-name-part taxon-name-part-type="species" reg="ichnusae">ichnusae</tp:taxon-name-part></tp:taxon-name></italic> sp. nov. is presently known only from submarine caves in the Capo Caccia-Isola Piana <abbrev xmlns:xlink="http://www.w3.org/1999/xlink" xlink:title="Marine Protected Area" id="ABBRID0EUDBG" xlink:type="simple">MPA</abbrev>, in NW Sardinia. However, it is possible that some previous records of <italic><tp:taxon-name><tp:taxon-name-part taxon-name-part-type="genus" reg="Microporella">M.</tp:taxon-name-part><tp:taxon-name-part taxon-name-part-type="species" reg="ciliata">ciliata</tp:taxon-name-part></tp:taxon-name></italic>, to date the only <italic><tp:taxon-name><tp:taxon-name-part taxon-name-part-type="genus" reg="Microporella">Microporella</tp:taxon-name-part></tp:taxon-name></italic> species with a single avicularium considered as widespread in the Mediterranean, belong to this species.</p></tp:treatment-sec><tp:treatment-sec><!--Section generated to contain objects referenced in tp:taxon-treatment.--><fig id="F4" position="float" orientation="portrait"><object-id xmlns:xlink="http://www.w3.org/1999/xlink" content-type="doi" xlink:type="simple">10.3897/zookeys.1053.65324.figure4</object-id><object-id xmlns:xlink="http://www.w3.org/1999/xlink" content-type="arpha" xlink:type="simple">05D1E60B-73B9-5BB7-A712-2048464F4F70</object-id><label>Figure 4.</label><caption><p><italic><tp:taxon-name><tp:taxon-name-part taxon-name-part-type="genus" reg="Microporella">Microporella</tp:taxon-name-part><tp:taxon-name-part taxon-name-part-type="species" reg="ciliata">ciliata</tp:taxon-name-part></tp:taxon-name></italic> (Pallas, 1766) from the Ionian Sea, Gulf of Noto, <abbrev xmlns:xlink="http://www.w3.org/1999/xlink" content-type="institution" xlink:title="Museum of Palaeontology of the University of Catania" id="ABBRID0EAMAG" xlink:type="simple">PMC</abbrev> Rosso-Collection I. H. B.85a <bold>A</bold> general view of the colony <bold>B</bold> autozooids at the colony margin showing distal and distolateral pore chamber windows <bold>C</bold> ovicellate autozooids <bold>D</bold> autozooid with the characteristic four, thin, oral spine bases. Note how commonly avicularia regenerate <bold>E</bold> close-up of the orifice showing a series of median denticles and two lateral condyles. Scale bars: 500 µm (<bold>A</bold>); 250 µm (<bold>B</bold>); 200 µm (<bold>C</bold>); 100 µm (<bold>D</bold>); 50 µm <bold>(E)</bold>.</p></caption><graphic xmlns:xlink="http://www.w3.org/1999/xlink" xlink:href="zookeys-1053-001-g004.jpg" position="float" orientation="portrait" xlink:type="simple" id="oo_572561.jpg"><uri content-type="original_file" xlink:type="simple">https://binary.pensoft.net/fig/572561</uri></graphic></fig></tp:treatment-sec><ref-list><ref id="B28"><mixed-citation xmlns:xlink="http://www.w3.org/1999/xlink" xlink:type="simple"><person-group><name name-style="western"><surname>Fraschetti</surname><given-names>S</given-names></name><name name-style="western"><surname>Boero</surname><given-names>F</given-names></name><name name-style="western"><surname>Guarnieri</surname><given-names>G</given-names></name><name name-style="western"><surname>Terlizzi</surname><given-names>A</given-names></name><name name-style="western"><surname>Guidetti</surname><given-names>P</given-names></name><name name-style="western"><surname>Bussotti</surname><given-names>S</given-names></name><name name-style="western"><surname>Piraino</surname><given-names>S</given-names></name><name name-style="western"><surname>De Vito</surname><given-names>D</given-names></name><name name-style="western"><surname>Cormaci</surname><given-names>M</given-names></name><name name-style="western"><surname>Furnari</surname><given-names>G</given-names></name><name name-style="western"><surname>Catra</surname><given-names>M</given-names></name><name name-style="western"><surname>Alongi</surname><given-names>G</given-names></name><name name-style="western"><surname>Rosso</surname><given-names>A</given-names></name><name name-style="western"><surname>Di Martino</surname><given-names>E</given-names></name><name name-style="western"><surname>Ceccherelli</surname><given-names>G</given-names></name><name name-style="western"><surname>Manconi</surname><given-names>R</given-names></name><name name-style="western"><surname>Ledda</surname><given-names>F</given-names></name><name name-style="western"><surname>Cattaneo-Vietti</surname><given-names>R</given-names></name><name name-style="western"><surname>Cerrano</surname><given-names>C</given-names></name><name name-style="western"><surname>Pantaleo</surname><given-names>U</given-names></name><name name-style="western"><surname>Scinto</surname><given-names>A</given-names></name><name name-style="western"><surname>Bavestrello</surname><given-names>G</given-names></name><name name-style="western"><surname>Di Camillo</surname><given-names>CG</given-names></name><name name-style="western"><surname>Betti</surname><given-names>F</given-names></name><name name-style="western"><surname>Chemello</surname><given-names>R</given-names></name><name name-style="western"><surname>Milazzo</surname><given-names>M</given-names></name><name name-style="western"><surname>Graziano</surname><given-names>M</given-names></name><name name-style="western"><surname>Di Franco</surname><given-names>A</given-names></name><name name-style="western"><surname>Marchini</surname><given-names>A</given-names></name><name name-style="western"><surname>Russo</surname><given-names>GF</given-names></name><name name-style="western"><surname>Di Stefano</surname><given-names>F</given-names></name><name name-style="western"><surname>Cimmino</surname><given-names>P</given-names></name></person-group> (<year>2010</year>) <source>Studio degli ambienti di grotte marine sommerse (Cod.</source><publisher-name>8330) nelle aree marine protette di Capo Caccia</publisher-name>, <publisher-loc>Plemmirio e Isole Pelagie. Relazione finale. CoNISMa-Ministero dell’Ambiente e della Tutela del Territorio e del Mare</publisher-loc>, <size units="page">337 pp</size>.</mixed-citation></ref><ref id="B34"><mixed-citation xmlns:xlink="http://www.w3.org/1999/xlink" xlink:type="simple"><person-group><name name-style="western"><surname>Harmelin</surname><given-names>J-G</given-names></name><name name-style="western"><surname>Ostrovsky</surname><given-names>AN</given-names></name><name name-style="western"><surname>Cáceres-Chamizo</surname><given-names>JP</given-names></name><name name-style="western"><surname>Sanner</surname><given-names>J</given-names></name></person-group> (<year>2011</year>) <article-title>Bryodiversity in the tropics: taxonomy of <italic><tp:taxon-name><tp:taxon-name-part taxon-name-part-type="genus">Microporella</tp:taxon-name-part></tp:taxon-name></italic> species (<tp:taxon-name><tp:taxon-name-part taxon-name-part-type="phylum">Bryozoa</tp:taxon-name-part></tp:taxon-name>, <tp:taxon-name><tp:taxon-name-part taxon-name-part-type="order">Cheilostomata</tp:taxon-name-part></tp:taxon-name>) with personate maternal zooids from Indian Ocean, Red Sea and southeast Mediterranean.</article-title><source>Zootaxa</source><volume>2798</volume>: <fpage>1</fpage>–<lpage>30</lpage>. <ext-link xlink:type="simple" ext-link-type="doi" xlink:href="10.11646/zootaxa.2798.1.1">https://doi.org/10.11646/zootaxa.2798.1.1</ext-link></mixed-citation></ref><ref id="B60"><mixed-citation xmlns:xlink="http://www.w3.org/1999/xlink" xlink:type="simple"><person-group><name name-style="western"><surname>Rosso</surname><given-names>A</given-names></name><name name-style="western"><surname>Di Martino</surname><given-names>E</given-names></name><name name-style="western"><surname>Gerovasileiou</surname><given-names>V</given-names></name></person-group> (<year>2020a</year>) <article-title>Revision of the genus <italic><tp:taxon-name><tp:taxon-name-part taxon-name-part-type="genus">Setosella</tp:taxon-name-part></tp:taxon-name></italic> (<tp:taxon-name><tp:taxon-name-part taxon-name-part-type="phylum">Bryozoa</tp:taxon-name-part></tp:taxon-name>: <tp:taxon-name><tp:taxon-name-part taxon-name-part-type="order">Cheilostomata</tp:taxon-name-part></tp:taxon-name>) with description of new species from deep-waters and submarine caves of the Mediterranean.</article-title><source>Zootaxa</source><volume>4728</volume>(<issue>4</issue>): <fpage>401</fpage>–<lpage>442</lpage>. <ext-link xlink:type="simple" ext-link-type="doi" xlink:href="10.11646/zootaxa.4728.4.1">https://doi.org/10.11646/zootaxa.4728.4.1</ext-link></mixed-citation></ref><ref id="B62"><mixed-citation xmlns:xlink="http://www.w3.org/1999/xlink" xlink:type="simple"><person-group><name name-style="western"><surname>Rosso</surname><given-names>A</given-names></name><name name-style="western"><surname>Gerovasileiou</surname><given-names>V</given-names></name><name name-style="western"><surname>Di Martino</surname><given-names>E</given-names></name></person-group> (<year>2020b</year>) Really onychocellids? Revisions and new findings increase the astonishing bryozoan diversity of the Mediterranean Sea. In: Crocetta F (Ed.) Benthic Biodiversity in the Northeastern Atlantic and the Mediterranean Sea, Journal of Marine Science and Engineering, sec. Marine Biology 8(11): e904. <ext-link xlink:type="simple" ext-link-type="doi" xlink:href="10.3390/jmse8110904">https://doi.org/10.3390/jmse8110904</ext-link></mixed-citation></ref><ref id="B41"><mixed-citation xmlns:xlink="http://www.w3.org/1999/xlink" xlink:type="simple"><person-group><name name-style="western"><surname>Kukliński</surname><given-names>P</given-names></name><name name-style="western"><surname>Taylor</surname><given-names>PD</given-names></name></person-group> (<year>2008</year>) <article-title>Arctic species of the cheilostome bryozoan <italic><tp:taxon-name><tp:taxon-name-part taxon-name-part-type="genus">Microporella</tp:taxon-name-part></tp:taxon-name></italic>, with a redescription of the type species.</article-title><source>Journal of Natural History</source><volume>42</volume>(<issue>27–28</issue>): <fpage>1893</fpage>–<lpage>1906</lpage>. <ext-link xlink:type="simple" ext-link-type="doi" xlink:href="10.1080/00222930802126904">https://doi.org/10.1080/00222930802126904</ext-link></mixed-citation></ref></ref-list></tp:taxon-treatment>
