# Supplementary material for: Seek and ye shall find: new species and new records of Microporella (Bryozoa, Cheilostomatida) in the Mediterranean
Source: Zookeys. 2021 Aug 2;1053:1–42. doi: 10.3897/zookeys.1053.65324 (PMC8352856; doi:10.3897/zookeys.1053.65324)
Supplement: XML Treatment for Microporella modesta [file zookeys.1053.65324-treatment6.xml]

<!DOCTYPE tp:taxon-treatment
  PUBLIC "-//TaxonX//DTD Taxonomic Treatment Publishing DTD v0 20100105//EN" "tax-treatment-NSO.dtd">
<tp:taxon-treatment xmlns:tp="http://www.plazi.org/taxpub"><tp:treatment-meta><kwd-group><label>Taxon classification</label><kwd><named-content xmlns:xlink="http://www.w3.org/1999/xlink" content-type="kingdom">Animalia</named-content></kwd><kwd><named-content xmlns:xlink="http://www.w3.org/1999/xlink" content-type="order">Cheilostomatida</named-content></kwd><kwd><named-content xmlns:xlink="http://www.w3.org/1999/xlink" content-type="family">Microporellidae</named-content></kwd></kwd-group><mixed-citation publication-type="journal"><person-group><name><surname>Martino</surname><given-names>Emanuela Di</given-names></name><name><surname>Rosso</surname><given-names>Antonietta</given-names></name></person-group><article-title>Seek and ye shall find: new species and new records of <italic><tp:taxon-name><tp:taxon-name-part taxon-name-part-type="genus" reg="Microporella">Microporella</tp:taxon-name-part></tp:taxon-name></italic> (<tp:taxon-name><tp:taxon-name-part taxon-name-part-type="phylum">Bryozoa</tp:taxon-name-part></tp:taxon-name>, <tp:taxon-name><tp:taxon-name-part taxon-name-part-type="order">Cheilostomatida</tp:taxon-name-part></tp:taxon-name>) in the Mediterranean</article-title><source>Zookeys</source><day>02</day><month>8</month><year>2021</year><volume>1053</volume><fpage>1</fpage><lpage>42</lpage><pub-id pub-id-type="doi">10.3897/zookeys.1053.65324</pub-id></mixed-citation></tp:treatment-meta><tp:nomenclature><tp:taxon-name>
                <object-id xmlns:xlink="http://www.w3.org/1999/xlink" content-type="arpha" xlink:type="simple">F3362B34-89CD-5BCD-9F16-D51A30679D19</object-id>
                <tp:taxon-name-part taxon-name-part-type="genus" reg="Microporella">Microporella</tp:taxon-name-part>
                <tp:taxon-name-part taxon-name-part-type="species" reg="modesta">modesta</tp:taxon-name-part>
              </tp:taxon-name><tp:taxon-authority>Di Martino, Taylor &amp; Gordon, 2020</tp:taxon-authority><xref ref-type="fig" rid="F7">Fig. 7</xref><tp:nomenclature-citation-list><tp:nomenclature-citation><tp:taxon-name>
                    <tp:taxon-name-part taxon-name-part-type="genus" reg="Microporella">Microporella</tp:taxon-name-part>
                    <tp:taxon-name-part taxon-name-part-type="species" reg="modesta">modesta</tp:taxon-name-part>
                  </tp:taxon-name><comment><xref ref-type="bibr" rid="B23">Di Martino et al. 2020a</xref>: 23, fig. 11, table 8.</comment></tp:nomenclature-citation><tp:nomenclature-citation><tp:taxon-name>
                    <tp:taxon-name-part taxon-name-part-type="genus" reg="Microporella">Microporella</tp:taxon-name-part>
                    <tp:taxon-name-part taxon-name-part-type="species" reg="orientalis">orientalis</tp:taxon-name-part>
                  </tp:taxon-name><comment>Harmer, 1957: <xref ref-type="bibr" rid="B55">Rosso 1996a</xref>: table 2.</comment></tp:nomenclature-citation><tp:nomenclature-citation><tp:taxon-name>
                    <tp:taxon-name-part taxon-name-part-type="genus" reg="Microporella">Microporella</tp:taxon-name-part>
                    <tp:taxon-name-part taxon-name-part-type="species" reg="ciliata">ciliata</tp:taxon-name-part>
                  </tp:taxon-name><comment>(Pallas): <xref ref-type="bibr" rid="B54">Rosso 1989</xref>: tables 3, 4, 6; <xref ref-type="bibr" rid="B17">Di Geronimo et al. 1990</xref>: table 1; <xref ref-type="bibr" rid="B20">Di Geronimo et al. 1993b</xref>: table 3; <xref ref-type="bibr" rid="B55">Rosso 1996a</xref>: table 2; <xref ref-type="bibr" rid="B56">Rosso 1996b</xref>: table 1; <xref ref-type="bibr" rid="B36">Hayward and McKinney 2002</xref>: 83, fig. 37e–j.</comment></tp:nomenclature-citation><tp:nomenclature-citation><tp:taxon-name>
                    <tp:taxon-name-part taxon-name-part-type="genus" reg="Microporella">Microporella</tp:taxon-name-part>
                    <tp:taxon-name-part taxon-name-part-type="uncertainty-rank">cf.</tp:taxon-name-part>
                    <tp:taxon-name-part taxon-name-part-type="species" reg="ciliata">ciliata</tp:taxon-name-part>
                  </tp:taxon-name><comment>(Pallas): <xref ref-type="bibr" rid="B12">Chimenz Gusso et al. 2014</xref>: 189, fig. 101a–f.</comment></tp:nomenclature-citation><tp:nomenclature-citation><tp:taxon-name>
                    <tp:taxon-name-part taxon-name-part-type="genus" reg="Microporella">Microporella</tp:taxon-name-part>
                    <tp:taxon-name-part taxon-name-part-type="infraspecific-rank">gr.</tp:taxon-name-part>
                    <tp:taxon-name-part taxon-name-part-type="species" reg="ciliata">ciliata</tp:taxon-name-part>
                  </tp:taxon-name><comment>(Pallas): <xref ref-type="bibr" rid="B65">Rosso et al. 2019a</xref>: table 1.</comment></tp:nomenclature-citation></tp:nomenclature-citation-list></tp:nomenclature><tp:treatment-sec sec-type="material" id="SECID0EBJBG"><title>Examined material.</title><p>Italy • 30 dead colony fragments, 8 of which bilaminar, 1 pseudovinculariform and the majority encrusting on <italic><tp:taxon-name><tp:taxon-name-part taxon-name-part-type="genus" reg="Cellaria">Cellaria</tp:taxon-name-part></tp:taxon-name></italic> internodes; Ionian Sea, E Sicily, Ciclopi Islands <abbrev xmlns:xlink="http://www.w3.org/1999/xlink" xlink:title="Marine Protected Area" id="ABBRID0EOJBG" xlink:type="simple">MPA</abbrev>; Ciclopi 2000 cruise; sample 2G, 8I, 9G, 12E, 12F, 12G; <named-content xmlns:xlink="http://www.w3.org/1999/xlink" content-type="dwc:verbatimCoordinates" xlink:type="simple"><named-content content-type="geo-json" specific-use="{&#34;type&#34;:&#34;Point&#34;,&#34;coordinates&#34;:[15.180833,37.567778]}" id="NCID0EVJBG" xlink:type="simple">37°34'4"N, 15°10'51"E</named-content></named-content>; 63–95 m; Jul. 2000; DC, DE–DL, DL Biocoenoses; A. Rosso leg.; dredging; <abbrev xmlns:xlink="http://www.w3.org/1999/xlink" content-type="institution" xlink:title="Museum of Palaeontology of the University of Catania" id="ABBRID0E1JBG" xlink:type="simple">PMC</abbrev> Rosso-Collection I. H. B.86a. Italy • 1 living colony, Ionian Sea, E Sicily, Ciclopi Islands <abbrev xmlns:xlink="http://www.w3.org/1999/xlink" xlink:title="Marine Protected Area" id="ABBRID0E6JBG" xlink:type="simple">MPA</abbrev>; sample SM1Z25; <named-content xmlns:xlink="http://www.w3.org/1999/xlink" content-type="dwc:verbatimCoordinates" xlink:type="simple"><named-content content-type="geo-json" specific-use="{&#34;type&#34;:&#34;Point&#34;,&#34;coordinates&#34;:[15.181389,37.638056]}" id="NCID0EGKBG" xlink:type="simple">37°38'17"N, 15°10'53"E</named-content></named-content>; 25 m; Jun. 2015; R. Leonardi leg.; scuba diving; IA Biocoenosis; <abbrev xmlns:xlink="http://www.w3.org/1999/xlink" content-type="institution" xlink:title="Museum of Palaeontology of the University of Catania" id="ABBRID0ELKBG" xlink:type="simple">PMC</abbrev> Rosso-Collection I. H. B.86a1. Italy • 2 living colonies fouling on a plastic bag; Ionian Sea, E Sicily, Gulf of Ognina, North of Catania; <named-content xmlns:xlink="http://www.w3.org/1999/xlink" content-type="dwc:verbatimCoordinates" xlink:type="simple"><named-content content-type="geo-json" specific-use="{&#34;type&#34;:&#34;Point&#34;,&#34;coordinates&#34;:[15.116389,37.531111]}" id="NCID0ETKBG" xlink:type="simple">37°31'52"N, 15°6'59"E</named-content></named-content>; 4 m; 11 Feb. 2012; V. Grado leg.; scuba diving; <abbrev xmlns:xlink="http://www.w3.org/1999/xlink" content-type="institution" xlink:title="Museum of Palaeontology of the University of Catania" id="ABBRID0EYKBG" xlink:type="simple">PMC</abbrev> Rosso-Collection I. H. B.86b. Italy • 15 living colonies on <italic><tp:taxon-name><tp:taxon-name-part taxon-name-part-type="genus" reg="Posidonia">Posidonia</tp:taxon-name-part></tp:taxon-name></italic> leaves; Ionian Sea, E Sicily, S of the Gulf of Catania, Castelluccio; <named-content xmlns:xlink="http://www.w3.org/1999/xlink" content-type="dwc:verbatimCoordinates" xlink:type="simple"><named-content content-type="geo-json" specific-use="{&#34;type&#34;:&#34;Point&#34;,&#34;coordinates&#34;:[15.133056,37.308889]}" id="NCID0EHLBG" xlink:type="simple">37°18'32"N, 15°7'59"E</named-content></named-content>; beached; 6 Feb. 2019; A. Rosso leg.; hand-collected; <abbrev xmlns:xlink="http://www.w3.org/1999/xlink" content-type="institution" xlink:title="Museum of Palaeontology of the University of Catania" id="ABBRID0EMLBG" xlink:type="simple">PMC</abbrev> Rosso-Collection I. H. B.86c. Italy • 3 living and 1 dead colony fragments; Ionian Sea, SE Sicily, Plemmirio <abbrev xmlns:xlink="http://www.w3.org/1999/xlink" xlink:title="Marine Protected Area" id="ABBRID0ERLBG" xlink:type="simple">MPA</abbrev>, Granchi submarine cave; sample GR1; <named-content xmlns:xlink="http://www.w3.org/1999/xlink" content-type="dwc:verbatimCoordinates" xlink:type="simple"><named-content content-type="geo-json" specific-use="{&#34;type&#34;:&#34;Point&#34;,&#34;coordinates&#34;:[15.309722,37.005000]}" id="NCID0EYLBG" xlink:type="simple">37°00'18"N, 15°18'35"E</named-content></named-content>; 23 m; 14 Sep. 2009; V. Di Martino leg.; scuba diving; C and GSO Biocoenoses; <abbrev xmlns:xlink="http://www.w3.org/1999/xlink" content-type="institution" xlink:title="Museum of Palaeontology of the University of Catania" id="ABBRID0E4LBG" xlink:type="simple">PMC</abbrev> Rosso-Collection I. H. B.86d. Italy • 16 living and 32 dead colony fragments, nearly all on <italic><tp:taxon-name><tp:taxon-name-part taxon-name-part-type="genus" reg="Cellaria">Cellaria</tp:taxon-name-part></tp:taxon-name></italic> internodes, Ionian Sea, SE Sicily, Gulf of Noto; 36°41'45"–36°57'47"N, 15°8'35"–15°20'00"E; <abbrev xmlns:xlink="http://www.w3.org/1999/xlink" xlink:title="Piattaforma Siciliana cruise" id="ABBRID0EJMBG" xlink:type="simple">PS/81</abbrev> cruise; samples CR1, 2XB, 4C, 4X, 9B, 9C, 9D, 10C, 11E; 45 m (living), 44–120 m (dead); I. Di Geronimo leg.; dredging; and 25 living and 25 dead colony fragments, nearly all on <italic><tp:taxon-name><tp:taxon-name-part taxon-name-part-type="genus" reg="Cellaria">Cellaria</tp:taxon-name-part></tp:taxon-name></italic> internodes; Noto 1996 cruise; samples 3C, 5E, 7E, 10G, 10I, WP120; 20–82 m (living), 90–107 m (dead); 1996; E. Mollica leg.; dredging; C, DC, DE and DL Biocoenoses; <abbrev xmlns:xlink="http://www.w3.org/1999/xlink" content-type="institution" xlink:title="Museum of Palaeontology of the University of Catania" id="ABBRID0EUMBG" xlink:type="simple">PMC</abbrev> Rosso-Collection I. H. B.86e. Italy • 2 living colonies, Ionian Sea, Gulf of Taranto, Amendolara Bank; samples 1D and 5D; 39°51'42"–39°52'54"N, 16°42'00"–16°43'24"E; 30–40 m; Jun. 1991; R. Sanfilippo leg.; dredging; DC Biocoenosis; <abbrev xmlns:xlink="http://www.w3.org/1999/xlink" content-type="institution" xlink:title="Museum of Palaeontology of the University of Catania" id="ABBRID0EZMBG" xlink:type="simple">PMC</abbrev> Rosso-Collection I. H. B.86f. Italy • 4 living and 3 dead colonies; Sicily Strait, Pelagie Islands <abbrev xmlns:xlink="http://www.w3.org/1999/xlink" xlink:title="Marine Protected Area" id="ABBRID0E5MBG" xlink:type="simple">MPA</abbrev>, Lampedusa Island; submarine caves: Taccio Vecchio I, <named-content xmlns:xlink="http://www.w3.org/1999/xlink" content-type="dwc:verbatimCoordinates" xlink:type="simple"><named-content content-type="geo-json" specific-use="{&#34;type&#34;:&#34;Point&#34;,&#34;coordinates&#34;:[12.599444,35.524722]}" id="NCID0EFNBG" xlink:type="simple">35°31'29"N, 12°35'58"E</named-content></named-content>, 20 m; Grotta della Madonna, <named-content xmlns:xlink="http://www.w3.org/1999/xlink" content-type="dwc:verbatimCoordinates" xlink:type="simple"><named-content content-type="geo-json" specific-use="{&#34;type&#34;:&#34;Point&#34;,&#34;coordinates&#34;:[12.556944,35.500556]}" id="NCID0ENNBG" xlink:type="simple">35°30'2"N, 12°33'25"E</named-content></named-content>, 15 m; Grotta dello Scoglio di Fora, <named-content xmlns:xlink="http://www.w3.org/1999/xlink" content-type="dwc:verbatimCoordinates" xlink:type="simple"><named-content content-type="geo-json" specific-use="{&#34;type&#34;:&#34;Point&#34;,&#34;coordinates&#34;:[12.559167,35.506944]}" id="NCID0EVNBG" xlink:type="simple">35°30'25"N, 12°33'33"E</named-content></named-content>, 10 m; Jun. 2009; V. Di Martino leg.; scuba diving; C and GSO Biocoenoses; <abbrev xmlns:xlink="http://www.w3.org/1999/xlink" content-type="institution" xlink:title="Museum of Palaeontology of the University of Catania" id="ABBRID0E1NBG" xlink:type="simple">PMC</abbrev> Rosso-Collection I. H. B.86g. Italy • about 100 living colonies, mostly on <italic><tp:taxon-name><tp:taxon-name-part taxon-name-part-type="genus" reg="Posidonia">Posidonia</tp:taxon-name-part></tp:taxon-name></italic> leaves, soft algae, light calcified <italic><tp:taxon-name><tp:taxon-name-part taxon-name-part-type="genus" reg="Peissonnelia">Peissonnelia</tp:taxon-name-part></tp:taxon-name></italic> spp. and calcified thin-branched geniculate corallines; Sicily Strait, Egadi Islands, Marettimo Island; sample ECE5; <named-content xmlns:xlink="http://www.w3.org/1999/xlink" content-type="dwc:verbatimCoordinates" xlink:type="simple"><named-content content-type="geo-json" specific-use="{&#34;type&#34;:&#34;Point&#34;,&#34;coordinates&#34;:[12.065556,37.949722]}" id="NCID0EQOBG" xlink:type="simple">37°56'59"N, 12°3'56"E</named-content></named-content>; 8 m; summer 2007; A. Sinagra leg.; IA and HP Biocoenoses; scuba diving; <abbrev xmlns:xlink="http://www.w3.org/1999/xlink" content-type="institution" xlink:title="Museum of Palaeontology of the University of Catania" id="ABBRID0EVOBG" xlink:type="simple">PMC</abbrev> Rosso-Collection I. H. B.86h. Italy • 6 living and 2 dead colony fragments, 2 of which bilaminar; southern Tyrrhenian Sea, SW Ustica, Apollo Bank; <named-content xmlns:xlink="http://www.w3.org/1999/xlink" content-type="dwc:verbatimCoordinates" xlink:type="simple"><named-content content-type="geo-json" specific-use="{&#34;type&#34;:&#34;Point&#34;,&#34;coordinates&#34;:[13.132778,38.705278]}" id="NCID0E4OBG" xlink:type="simple">38°42'19"N, 13°7'58"E</named-content></named-content>; 60 m; Jun. 1986, dredging and scuba diving; <italic><tp:taxon-name><tp:taxon-name-part taxon-name-part-type="genus" reg="Laminaria">Laminaria</tp:taxon-name-part><tp:taxon-name-part taxon-name-part-type="species" reg="rodriguezii">rodriguezii</tp:taxon-name-part></tp:taxon-name></italic> Bornet, 1888 seagrass and associated DC; <abbrev xmlns:xlink="http://www.w3.org/1999/xlink" content-type="institution" xlink:title="Museum of Palaeontology of the University of Catania" id="ABBRID0ENPBG" xlink:type="simple">PMC</abbrev> Rosso-Collection I. H. B.86i. Italy • 7 living colonies; Iberian-Provençal Basin, Asinara <abbrev xmlns:xlink="http://www.w3.org/1999/xlink" xlink:title="Marine Protected Area" id="ABBRID0ESPBG" xlink:type="simple">MPA</abbrev>; samples PSE and PSI1; <named-content xmlns:xlink="http://www.w3.org/1999/xlink" content-type="dwc:verbatimCoordinates" xlink:type="simple"><named-content content-type="geo-json" specific-use="{&#34;type&#34;:&#34;Point&#34;,&#34;coordinates&#34;:[8.301667,41.116389]}" id="NCID0EZPBG" xlink:type="simple">41°6'59"N, 8°18'6"E</named-content></named-content>; 5–15 m; A. Sinagra leg.; scuba diving; IA Biocoenosis; <abbrev xmlns:xlink="http://www.w3.org/1999/xlink" content-type="institution" xlink:title="Museum of Palaeontology of the University of Catania" id="ABBRID0E5PBG" xlink:type="simple">PMC</abbrev> Rosso-Collection I. H. B.86j. Italy • 1 dead colony, southern Adriatic Sea, off Apulia, Bari canyon; sample 1B1; <named-content xmlns:xlink="http://www.w3.org/1999/xlink" content-type="dwc:verbatimCoordinates" xlink:type="simple"><named-content content-type="geo-json" specific-use="{&#34;type&#34;:&#34;Point&#34;,&#34;coordinates&#34;:[17.153889,41.291389]}" id="NCID0EGQBG" xlink:type="simple">41°17'29"N, 17°9'14"E</named-content></named-content>; 280 m; 29 May 2012; F. Mastrototaro leg.; dredging; <abbrev xmlns:xlink="http://www.w3.org/1999/xlink" content-type="institution" xlink:title="Museum of Palaeontology of the University of Catania" id="ABBRID0ELQBG" xlink:type="simple">PMC</abbrev> Rosso-Collection I. H. B.86k.</p><fig id="F7" position="float" orientation="portrait"><object-id xmlns:xlink="http://www.w3.org/1999/xlink" content-type="doi" xlink:type="simple">10.3897/zookeys.1053.65324.figure7</object-id><object-id xmlns:xlink="http://www.w3.org/1999/xlink" content-type="arpha" xlink:type="simple">B57D45C7-A8B7-52BA-82FD-5C3C3EAE0A5D</object-id><label>Figure 7.</label><caption><p><italic><tp:taxon-name><tp:taxon-name-part taxon-name-part-type="genus" reg="Microporella">Microporella</tp:taxon-name-part><tp:taxon-name-part taxon-name-part-type="species" reg="modesta">modesta</tp:taxon-name-part></tp:taxon-name></italic> Di Martino, Taylor &amp; Gordon, 2020 from several localities <bold>A</bold> Ionian Sea, Ciclopi 2000, <abbrev xmlns:xlink="http://www.w3.org/1999/xlink" content-type="institution" xlink:title="Museum of Palaeontology of the University of Catania" id="ABBRID0EFRBG" xlink:type="simple">PMC</abbrev> Rosso-Collection I. H. B.86a <bold>B</bold> Ionian Sea, Gulf of Noto, <abbrev xmlns:xlink="http://www.w3.org/1999/xlink" content-type="institution" xlink:title="Museum of Palaeontology of the University of Catania" id="ABBRID0EMRBG" xlink:type="simple">PMC</abbrev> Rosso-Collection I. H. B.86e <bold>C</bold> Sicily Strait, Egadi Islands, <abbrev xmlns:xlink="http://www.w3.org/1999/xlink" content-type="institution" xlink:title="Museum of Palaeontology of the University of Catania" id="ABBRID0ETRBG" xlink:type="simple">PMC</abbrev> Rosso-Collection I. H. B.86h <bold>D</bold> Ionian Sea, Castelluccio, <abbrev xmlns:xlink="http://www.w3.org/1999/xlink" content-type="institution" xlink:title="Museum of Palaeontology of the University of Catania" id="ABBRID0E1RBG" xlink:type="simple">PMC</abbrev> Rosso-Collection I. H. B.86c <bold>F</bold> Iberian-Provençal Basin, Asinara <abbrev xmlns:xlink="http://www.w3.org/1999/xlink" xlink:title="Marine Protected Area" id="ABBRID0EBSBG" xlink:type="simple">MPA</abbrev>, <abbrev xmlns:xlink="http://www.w3.org/1999/xlink" content-type="institution" xlink:title="Museum of Palaeontology of the University of Catania" id="ABBRID0EFSBG" xlink:type="simple">PMC</abbrev> Rosso-Collection I. H. B.86j <bold>A</bold> bilaminar branch with elongate autozooids along branch edge and a cluster of ovicells <bold>B</bold> apparently cylindrical branch resulting from a colony encrusting an internode of <italic><tp:taxon-name><tp:taxon-name-part taxon-name-part-type="genus" reg="Cellaria">Cellaria</tp:taxon-name-part></tp:taxon-name></italic>. Note the formation of irregularly elongate autozooids <bold>C</bold> unbleached colony encrusting a soft algal frond. Prominent avicularian rostra and mucros associated with ascopore contribute to the spiky appearance of the colony. Note the co-occurrence of ovicells with and without frontal tubercles <bold>D</bold> bleached colony on algae with ovicells with different degrees of frontal tubercle development <bold>E</bold> ovicellate zooids of a tubular “pseudovinculariiform” colony originally developed on a thin ephemeral substratum <bold>F</bold> originally tatiform ancestrula regenerated as a kenozooid, budding two distolateral autozooids lacking avicularia. Scale bars: 1 mm (<bold>A</bold>); 200 µm (<bold>B, E, F</bold>); 500 µm (<bold>C, D</bold>).</p></caption><graphic xmlns:xlink="http://www.w3.org/1999/xlink" xlink:href="zookeys-1053-001-g007.jpg" position="float" orientation="portrait" xlink:type="simple" id="oo_572564.jpg"><uri content-type="original_file" xlink:type="simple">https://binary.pensoft.net/fig/572564</uri></graphic></fig></tp:treatment-sec><tp:treatment-sec sec-type="remarks" id="SECID0EITBG"><title>Remarks.</title><p><italic><tp:taxon-name><tp:taxon-name-part taxon-name-part-type="genus" reg="Microporella">Microporella</tp:taxon-name-part><tp:taxon-name-part taxon-name-part-type="species" reg="modesta">modesta</tp:taxon-name-part></tp:taxon-name></italic> has been recently established (<xref ref-type="bibr" rid="B23">Di Martino et al. 2020a</xref>) for some Mediterranean specimens collected off Algeria and growing as erect, narrow, bilaminar fronds. However, <abbrev xmlns:xlink="http://www.w3.org/1999/xlink" xlink:title="Scanning electron microscopy" id="ABBRID0E4TBG" xlink:type="simple">SEM</abbrev> images in <xref ref-type="bibr" rid="B36">Hayward and McKinney (2002)</xref> and <xref ref-type="bibr" rid="B12">Chimenz Gusso et al. (2014)</xref> reveal that a large part of the figured Mediterranean specimens seem to be conspecific with <italic><tp:taxon-name><tp:taxon-name-part taxon-name-part-type="genus" reg="Microporella">M.</tp:taxon-name-part><tp:taxon-name-part taxon-name-part-type="species" reg="modesta">modesta</tp:taxon-name-part></tp:taxon-name></italic>, although none of them has been described as erect bilaminar. This is also the case for most colonies and colony fragments in the collection of one us (AR), mostly previously assigned to <italic><tp:taxon-name><tp:taxon-name-part taxon-name-part-type="genus" reg="Microporella">M.</tp:taxon-name-part><tp:taxon-name-part taxon-name-part-type="species" reg="ciliata">ciliata</tp:taxon-name-part></tp:taxon-name></italic>, which allowed us to assess the intraspecific variability of <italic><tp:taxon-name><tp:taxon-name-part taxon-name-part-type="genus" reg="Microporella">M.</tp:taxon-name-part><tp:taxon-name-part taxon-name-part-type="species" reg="modesta">modesta</tp:taxon-name-part></tp:taxon-name></italic>.</p><p>Strap-like branches including up to 11 or 12 longitudinal series of zooids occur only occasionally (Fig. <xref ref-type="fig" rid="F7">7A</xref>), while bilaminar arched fronds narrowing proximally are rare, and encrusting sheets are the most common. Branches are always broken off so that the way they form from the putative encrusting base remains unknown. Lateral edges often consist of extremely elongate autozooids covering the length of three regular autozooids, with the proximal two thirds about half the width of the distal part (Fig. <xref ref-type="fig" rid="F7">7A</xref>). Apparently cylindrical branches result from colonies encrusting thin, cylindrical substrata (Fig. <xref ref-type="fig" rid="F7">7B, E</xref>), either mineralised and persistent (mostly internodes of <italic><tp:taxon-name><tp:taxon-name-part taxon-name-part-type="genus" reg="Cellaria">Cellaria</tp:taxon-name-part></tp:taxon-name></italic> in deep-water samples, and geniculate coralline algae in shallow-water samples), or organic and ephemeral. In this latter case, the resulting pseudovinculariiform colonies are found in the sediment as hollow tubular fragments after substratum decay. A great number of colonies were observed encrusting soft algae, small <italic><tp:taxon-name><tp:taxon-name-part taxon-name-part-type="genus" reg="Peissonnelia">Peissonnelia</tp:taxon-name-part></tp:taxon-name></italic> spp., and leaves of <italic><tp:taxon-name><tp:taxon-name-part taxon-name-part-type="genus" reg="Posidonia">Posidonia</tp:taxon-name-part><tp:taxon-name-part taxon-name-part-type="species" reg="oceanica">oceanica</tp:taxon-name-part></tp:taxon-name></italic> (Linnaeus) Delile 1813, usually developing relatively small colonies, occasionally reaching 1–2 cm<sup>2</sup>.</p><p>In addition to colony morphology, variability includes also autozooidal characters. The orificial condyles were less prominent and more laterally placed in specimens from the Apollo Bank; the number of spines is usually five in encrusting colonies from the Ionian Sea (e.g., Amendolara and Ognina), but up to six or seven on some autozooids in colonies from the Sicily Strait (e.g., Madonna cave); spines also tend to be thicker, and the proximal pair more visible on ovicellate autozooids (e.g., in colonies from caves of the Ionian Sea and Sicily Strait) than in the holotype; a prominent central umbo can develop on the ovicell of some zooids (Fig. <xref ref-type="fig" rid="F7">7C, D</xref>). As in <italic><tp:taxon-name><tp:taxon-name-part taxon-name-part-type="genus" reg="Microporella">Microporella</tp:taxon-name-part><tp:taxon-name-part taxon-name-part-type="species" reg="ichnusae">ichnusae</tp:taxon-name-part></tp:taxon-name></italic> sp. nov., irregularly shaped elongated autozooids develop when lobes of a colony join, mostly in colonies on cylindrical substrata (Fig. <xref ref-type="fig" rid="F7">7B</xref>). Intrazooidal budding frequently occurs in avicularia, while repair of autozooids was rarely observed.</p><p>The ancestrula was observed for the first time only in two colonies (sample PSI1 and ECE5), seemingly because it is soon overgrown. It is tatiform, with 10–12 spines surrounding a very thin, raised rim without apparent cryptocyst. It is rebudded as a kenozooid with a row of at least eight pores in one case (Fig. <xref ref-type="fig" rid="F7">7F</xref>). A comparable structure was figured in <xref ref-type="bibr" rid="B41">Kukliński and Taylor (2008)</xref> for <italic><tp:taxon-name><tp:taxon-name-part taxon-name-part-type="genus" reg="Microporella">M.</tp:taxon-name-part><tp:taxon-name-part taxon-name-part-type="species" reg="ciliata">ciliata</tp:taxon-name-part></tp:taxon-name></italic> and can be also observed in <italic><tp:taxon-name><tp:taxon-name-part taxon-name-part-type="genus" reg="Microporella">M.</tp:taxon-name-part><tp:taxon-name-part taxon-name-part-type="species" reg="browni">browni</tp:taxon-name-part></tp:taxon-name></italic> from the Maldive Islands (<ext-link xmlns:xlink="http://www.w3.org/1999/xlink" xlink:type="simple" ext-link-type="uri" xlink:href="https://www.univie.ac.at/Palaeontologie/Sammlung/Bryozoa/Maldive_Islands/Cheilostomata/Microporellidae/Microporella/Microporella-browni.html">https://www.univie.ac.at/Palaeontologie/Sammlung/Bryozoa/Maldive_Islands/Cheilostomata/Microporellidae/Microporella/Microporella-browni.html</ext-link>). The ancestrula buds two distolateral autozooids with 5–7 oral spines.</p><p>Ovicells are very numerous in this species, occurring in the majority of autozooids in some colonies (Fig. <xref ref-type="fig" rid="F7">7A, C, E</xref>). Ovicell tubercles when developed, along with the mucro associated to the ascopore, and the raised rostrum of the avicularium give to the colony a characteristic knobby or spiky appearance.</p><p>The majority of specimens recorded from the Mediterranean previously assigned to <italic><tp:taxon-name><tp:taxon-name-part taxon-name-part-type="genus" reg="Microporella">M.</tp:taxon-name-part><tp:taxon-name-part taxon-name-part-type="species" reg="ciliata">ciliata</tp:taxon-name-part></tp:taxon-name></italic>, as well as some isolated colony fragments attributed to <italic><tp:taxon-name><tp:taxon-name-part taxon-name-part-type="genus" reg="Microporella">M.</tp:taxon-name-part><tp:taxon-name-part taxon-name-part-type="species" reg="orientalis">orientalis</tp:taxon-name-part></tp:taxon-name></italic> seem to belong to <italic><tp:taxon-name><tp:taxon-name-part taxon-name-part-type="genus" reg="Microporella">M.</tp:taxon-name-part><tp:taxon-name-part taxon-name-part-type="species" reg="modesta">modesta</tp:taxon-name-part></tp:taxon-name></italic>.</p></tp:treatment-sec><tp:treatment-sec sec-type="distribution" id="SECID0EWZBG"><title>Distribution and ecology.</title><p><italic><tp:taxon-name><tp:taxon-name-part taxon-name-part-type="genus" reg="Microporella">Microporella</tp:taxon-name-part><tp:taxon-name-part taxon-name-part-type="species" reg="modesta">modesta</tp:taxon-name-part></tp:taxon-name></italic> was previously reported exclusively from off Algeria (<xref ref-type="bibr" rid="B23">Di Martino et al. 2020a</xref>), but the material studied here as well as specimens figured in recent literature (<xref ref-type="bibr" rid="B36">Hayward and McKinney 2002</xref>; <xref ref-type="bibr" rid="B12">Chimenz Gusso et al. 2014</xref>) widen its geographical distribution. The species appears to be widely distributed in the Mediterranean where it occurs in the Iberian-Provençal basin, the Tyrrhenian, Ionian, and Adriatic seas as well as in the Sicily Strait. The species seems widely distributed in shallow shelf habitats with preference for the vegetate bottoms of the infralittoral zone and the Coralligenous Biocoenosis, with the possibility to extend into semi-dark caves. Findings from deeper (mid-shelf) particulate bottoms are largely represented by dead colonies/fragments possibly indicating a displacement.</p></tp:treatment-sec><ref-list><ref id="B23"><mixed-citation xmlns:xlink="http://www.w3.org/1999/xlink" xlink:type="simple"><person-group><name name-style="western"><surname>Di Martino</surname><given-names>E</given-names></name><name name-style="western"><surname>Taylor</surname><given-names>PD</given-names></name><name name-style="western"><surname>Gordon</surname><given-names>DP</given-names></name></person-group> (<year>2020a</year>) <article-title>Erect bifoliate species of <italic><tp:taxon-name><tp:taxon-name-part taxon-name-part-type="genus">Microporella</tp:taxon-name-part></tp:taxon-name></italic> (<tp:taxon-name><tp:taxon-name-part taxon-name-part-type="phylum">Bryozoa</tp:taxon-name-part></tp:taxon-name><tp:taxon-name><tp:taxon-name-part taxon-name-part-type="order">Cheilostomata</tp:taxon-name-part></tp:taxon-name>), fossil and modern.</article-title><source>European Journal of Taxonomy</source><volume>678</volume>: <fpage>1</fpage>–<lpage>31</lpage>. <ext-link xlink:type="simple" ext-link-type="doi" xlink:href="10.5852/ejt.2020.678">https://doi.org/10.5852/ejt.2020.678</ext-link></mixed-citation></ref><ref id="B55"><mixed-citation xmlns:xlink="http://www.w3.org/1999/xlink" xlink:type="simple"><person-group><name name-style="western"><surname>Rosso</surname><given-names>A</given-names></name></person-group> (<year>1996a</year>) Popolamenti e tanatocenosi a Briozoi di fondi mobili circalitorali del Golfo di Noto (Sicilia SE). Naturalista Siciliano (Serie 4) 20(3–4): 189–225.</mixed-citation></ref><ref id="B54"><mixed-citation xmlns:xlink="http://www.w3.org/1999/xlink" xlink:type="simple"><person-group><name name-style="western"><surname>Rosso</surname><given-names>A</given-names></name></person-group> (<year>1989</year>) Contributo alla conoscenza di alcuni popolamenti, tanatocenosi e tafocenosi a briozoi di alcuni fondi mobili circalitorali. PhD thesis, University of Messina.</mixed-citation></ref><ref id="B17"><mixed-citation xmlns:xlink="http://www.w3.org/1999/xlink" xlink:type="simple"><person-group><name name-style="western"><surname>Di Geronimo</surname><given-names>I</given-names></name><name name-style="western"><surname>Giacobbe</surname><given-names>S</given-names></name><name name-style="western"><surname>Rosso</surname><given-names>A</given-names></name><name name-style="western"><surname>Sanfilippo</surname><given-names>R</given-names></name></person-group> (<year>1990</year>) <article-title>Popolamenti e tanatocenosi del Banco Apollo (Ustica, Mar Tirreno meridionale).</article-title><source>Bollettino del Museo Regionale di Scienze Naturali Torino vol. spec.</source>: <fpage>729</fpage>–<lpage>.</lpage> $6</mixed-citation></ref><ref id="B20"><mixed-citation xmlns:xlink="http://www.w3.org/1999/xlink" xlink:type="simple"><person-group><name name-style="western"><surname>Di Geronimo</surname><given-names>I</given-names></name><name name-style="western"><surname>Rosso</surname><given-names>A</given-names></name><name name-style="western"><surname>Sanfilippo</surname><given-names>R</given-names></name></person-group> (<year>1993b</year>) <article-title>The <italic><tp:taxon-name><tp:taxon-name-part taxon-name-part-type="genus">Corallium</tp:taxon-name-part><tp:taxon-name-part taxon-name-part-type="species">rubrum</tp:taxon-name-part></tp:taxon-name></italic> fossiliferous banks off Sciacca (Strait of Sicily).</article-title> In: <person-group><name name-style="western"><surname>Cicogna</surname><given-names>F</given-names></name><name name-style="western"><surname>Cattaneo-Vietti</surname><given-names>R</given-names></name></person-group> (<role>Eds</role>) <issue-title>Red coral in the Mediterranean Sea: Art, History and Science.</issue-title><source>Ministero Risorse Agricole, Alimentari e Forestali, Roma</source>, <fpage>75</fpage>–<lpage>107</lpage>.</mixed-citation></ref><ref id="B56"><mixed-citation xmlns:xlink="http://www.w3.org/1999/xlink" xlink:type="simple"><person-group><name name-style="western"><surname>Rosso</surname><given-names>A</given-names></name></person-group> (<year>1996b</year>) <article-title>Valutazione della biodiversità in Mediterraneo: l’esempio dei popolamenti a briozoi della Biocenosi del Detritico Costiero.</article-title><source>Biologia Marina Mediterranea</source><volume>3</volume>(<issue>1</issue>): <fpage>58</fpage>–<lpage>65</lpage>.</mixed-citation></ref><ref id="B36"><mixed-citation xmlns:xlink="http://www.w3.org/1999/xlink" xlink:type="simple"><person-group><name name-style="western"><surname>Hayward</surname><given-names>PJ</given-names></name><name name-style="western"><surname>McKinney</surname><given-names>FK</given-names></name></person-group> (<year>2002</year>) <article-title>Northern Adriatic <tp:taxon-name><tp:taxon-name-part taxon-name-part-type="phylum">Bryozoa</tp:taxon-name-part></tp:taxon-name> from the vicinity of Rovinj, Croatia.</article-title><source>Bulletin of the American Museum of Natural History</source><volume>270</volume>: <fpage>1</fpage>–<lpage>139</lpage>. <ext-link xlink:type="simple" ext-link-type="doi" xlink:href="10.1206/0003-0090(2002)270%3C0001:NABFTV%3E2.0.CO;2">https://doi.org/10.1206/0003-0090(2002)270&lt;0001:NABFTV&gt;2.0.CO;2</ext-link></mixed-citation></ref><ref id="B12"><mixed-citation xmlns:xlink="http://www.w3.org/1999/xlink" xlink:type="simple"><person-group><name name-style="western"><surname>Chimenz Gusso</surname><given-names>C</given-names></name><name name-style="western"><surname>Nicoletti</surname><given-names>L</given-names></name><name name-style="western"><surname>Bondanese</surname><given-names>C</given-names></name></person-group> (<year>2014</year>) Briozoi. Biologia Marina Mediterranea 20 (Suppl. 1): 1–336.</mixed-citation></ref><ref id="B65"><mixed-citation xmlns:xlink="http://www.w3.org/1999/xlink" xlink:type="simple"><person-group><name name-style="western"><surname>Rosso</surname><given-names>A</given-names></name><name name-style="western"><surname>Sanfilippo</surname><given-names>R</given-names></name><name name-style="western"><surname>Sciuto</surname><given-names>F</given-names></name><name name-style="western"><surname>Serio</surname><given-names>D</given-names></name><name name-style="western"><surname>Catra</surname><given-names>M</given-names></name><name name-style="western"><surname>Alongi</surname><given-names>G</given-names></name><name name-style="western"><surname>Viola</surname><given-names>A</given-names></name><name name-style="western"><surname>Leonardi</surname><given-names>R</given-names></name></person-group> (<year>2019a</year>) <article-title>Preliminary information on bryozoans associated with selected <italic><tp:taxon-name><tp:taxon-name-part taxon-name-part-type="genus">Cystoseira</tp:taxon-name-part></tp:taxon-name></italic> communities from Sicily (Mediterranean).</article-title> In: <person-group><name name-style="western"><surname>Schmidt</surname><given-names>R</given-names></name><name name-style="western"><surname>Reid</surname><given-names>C</given-names></name><name name-style="western"><surname>Gordon</surname><given-names>DP</given-names></name><name name-style="western"><surname>Walker‐Smith</surname><given-names>G</given-names></name><name name-style="western"><surname>Martin</surname><given-names>S</given-names></name><name name-style="western"><surname>Percival</surname><given-names>I</given-names></name></person-group> (<role>Eds</role>) <issue-title>Bryozoan Studies 2016. Proceedings of the 17th International Bryozoology Association Conference, Melbourne, Australia.</issue-title><source>Memoirs of the Australasian Association of Palaeontologists</source><volume>52</volume>: <fpage>115</fpage>–<lpage>129</lpage>.</mixed-citation></ref><ref id="B41"><mixed-citation xmlns:xlink="http://www.w3.org/1999/xlink" xlink:type="simple"><person-group><name name-style="western"><surname>Kukliński</surname><given-names>P</given-names></name><name name-style="western"><surname>Taylor</surname><given-names>PD</given-names></name></person-group> (<year>2008</year>) <article-title>Arctic species of the cheilostome bryozoan <italic><tp:taxon-name><tp:taxon-name-part taxon-name-part-type="genus">Microporella</tp:taxon-name-part></tp:taxon-name></italic>, with a redescription of the type species.</article-title><source>Journal of Natural History</source><volume>42</volume>(<issue>27–28</issue>): <fpage>1893</fpage>–<lpage>1906</lpage>. <ext-link xlink:type="simple" ext-link-type="doi" xlink:href="10.1080/00222930802126904">https://doi.org/10.1080/00222930802126904</ext-link></mixed-citation></ref></ref-list></tp:taxon-treatment>
