# Supplementary material for: Seek and ye shall find: new species and new records of Microporella (Bryozoa, Cheilostomatida) in the Mediterranean
Source: Zookeys. 2021 Aug 2;1053:1–42. doi: 10.3897/zookeys.1053.65324 (PMC8352856; doi:10.3897/zookeys.1053.65324)
Supplement: XML Treatment for Microporella pachyspina [file zookeys.1053.65324-treatment7.xml]

<!DOCTYPE tp:taxon-treatment
  PUBLIC "-//TaxonX//DTD Taxonomic Treatment Publishing DTD v0 20100105//EN" "tax-treatment-NSO.dtd">
<tp:taxon-treatment xmlns:tp="http://www.plazi.org/taxpub"><tp:treatment-meta><kwd-group><label>Taxon classification</label><kwd><named-content xmlns:xlink="http://www.w3.org/1999/xlink" content-type="kingdom">Animalia</named-content></kwd><kwd><named-content xmlns:xlink="http://www.w3.org/1999/xlink" content-type="order">Cheilostomatida</named-content></kwd><kwd><named-content xmlns:xlink="http://www.w3.org/1999/xlink" content-type="family">Microporellidae</named-content></kwd></kwd-group><mixed-citation publication-type="journal"><person-group><name><surname>Martino</surname><given-names>Emanuela Di</given-names></name><name><surname>Rosso</surname><given-names>Antonietta</given-names></name></person-group><article-title>Seek and ye shall find: new species and new records of <italic><tp:taxon-name><tp:taxon-name-part taxon-name-part-type="genus" reg="Microporella">Microporella</tp:taxon-name-part></tp:taxon-name></italic> (<tp:taxon-name><tp:taxon-name-part taxon-name-part-type="phylum">Bryozoa</tp:taxon-name-part></tp:taxon-name>, <tp:taxon-name><tp:taxon-name-part taxon-name-part-type="order">Cheilostomatida</tp:taxon-name-part></tp:taxon-name>) in the Mediterranean</article-title><source>Zookeys</source><day>02</day><month>8</month><year>2021</year><volume>1053</volume><fpage>1</fpage><lpage>42</lpage><pub-id pub-id-type="doi">10.3897/zookeys.1053.65324</pub-id></mixed-citation></tp:treatment-meta><tp:nomenclature><tp:taxon-name>
                <object-id xmlns:xlink="http://www.w3.org/1999/xlink" content-type="arpha" xlink:type="simple">519057F2-4BF5-54DE-97FB-33BC254677C7</object-id>
                <tp:taxon-name-part taxon-name-part-type="genus" reg="Microporella">Microporella</tp:taxon-name-part>
                <tp:taxon-name-part taxon-name-part-type="species" reg="pachyspina">pachyspina</tp:taxon-name-part>
                <object-id xmlns:xlink="http://www.w3.org/1999/xlink" content-type="zoobank" xlink:type="simple">http://zoobank.org/01E293A7-7645-4D29-B3D3-70905E995CE8</object-id>
              </tp:taxon-name><tp:taxon-status xmlns:xlink="http://www.w3.org/1999/xlink" xlink:type="simple">sp. nov.</tp:taxon-status><xref ref-type="fig" rid="F8">Fig. 8</xref></tp:nomenclature><tp:treatment-sec sec-type="type material" id="SECID0E62BG"><title>Type material.</title><p><bold><italic>Holotype</italic></bold>: Italy • 1 living colony consisting of about 50 zooids, several fertile; Sicily Strait, Egadi Islands, Marettimo Island; <named-content xmlns:xlink="http://www.w3.org/1999/xlink" content-type="dwc:verbatimCoordinates" xlink:type="simple"><named-content content-type="geo-json" specific-use="{&#34;type&#34;:&#34;Point&#34;,&#34;coordinates&#34;:[12.065556,37.949722]}" id="NCID0EN3BG" xlink:type="simple">37°56'59"N, 12°3'56"E</named-content></named-content>; sample ECE5; 8 m; summer 2007; A. Sinagra leg.; IA and HP Biocoenoses; scuba diving; <abbrev xmlns:xlink="http://www.w3.org/1999/xlink" content-type="institution" xlink:title="Museum of Palaeontology of the University of Catania" id="ABBRID0ES3BG" xlink:type="simple">PMC</abbrev>. B31a.3.12.2020. <bold><italic>Paratypes</italic></bold>: Italy • ECE5, 2 living, fertile colonies, one including the ancestrula on a <italic><tp:taxon-name><tp:taxon-name-part taxon-name-part-type="genus" reg="Posidonia">Posidonia</tp:taxon-name-part><tp:taxon-name-part taxon-name-part-type="species" reg="oceanica">oceanica</tp:taxon-name-part></tp:taxon-name></italic> leaf; same details as the holotype; <abbrev xmlns:xlink="http://www.w3.org/1999/xlink" content-type="institution" xlink:title="Museum of Palaeontology of the University of Catania" id="ABBRID0EF4BG" xlink:type="simple">PMC</abbrev>. B31b. 3.12.2020.</p></tp:treatment-sec><tp:treatment-sec sec-type="material" id="SECID0EK4BG"><title>Other material.</title><p>Italy • a few living colonies, Sicily Strait, Egadi Islands, Marettimo Island; <named-content xmlns:xlink="http://www.w3.org/1999/xlink" content-type="dwc:verbatimCoordinates" xlink:type="simple"><named-content content-type="geo-json" specific-use="{&#34;type&#34;:&#34;Point&#34;,&#34;coordinates&#34;:[12.084167,37.945278]}" id="NCID0ET4BG" xlink:type="simple">37°56'43"N, 12°5'3"E</named-content></named-content>; sample EBE4; 19 m; summer 2007; A. Sinagra leg.; IA-HP Biocoenoses; scuba diving; <abbrev xmlns:xlink="http://www.w3.org/1999/xlink" content-type="institution" xlink:title="Museum of Palaeontology of the University of Catania" id="ABBRID0EY4BG" xlink:type="simple">PMC</abbrev> Rosso Collection I. H. B.87a.</p></tp:treatment-sec><tp:treatment-sec sec-type="diagnosis" id="SECID0E44BG"><title>Diagnosis.</title><p>Colony encrusting, multiserial. Autozooid frontal shield granular and centrally pseudoporous. Orifice transversely D-shaped; hinge-line smooth with rectangular condyles at corners; five (more commonly) to eight oral spines, the proximalmost pair placed slightly below the orifice hinge-line and very large in diameter. Ascopore field reniform to elliptical, developing a mucro proximally; ascopore opening transversely C-shaped, with tongue and radial spines. Avicularium single, located at half zooidal length, directed distolaterally; crossbar complete; rostrum triangular, channelled. Ovicell produced by distal autozooid, non-personate.</p></tp:treatment-sec><tp:treatment-sec sec-type="description" id="SECID0EC5BG"><title>Description.</title><p>Colony encrusting, multiserial, unilaminar, forming subcircular patches less than 1 cm in diameter, consisting of several tens of zooids, typically on <italic><tp:taxon-name><tp:taxon-name-part taxon-name-part-type="genus" reg="Posidonia">Posidonia</tp:taxon-name-part></tp:taxon-name></italic> leaves; interzooidal communications through pore chamber windows along lateral walls (44–99 × 12–20 μm), two elliptical pairs placed proximolaterally and distolaterally, and a single distal one more rounded.</p><p>Autozooids hexagonal, 374–510 (442±50, N = 24) × 257–346 (290±31, N = 24) µm (mean L/W = 1.52), distinct with interzooidal boundaries marked by deep grooves between salient vertical walls (Fig. <xref ref-type="fig" rid="F8">8A</xref>), often exposing the smooth, lateral gymnocyst. Frontal shield nearly flat proximally, slightly convex disto-centrally, finely to coarsely granular and pseudoporous (Fig. <xref ref-type="fig" rid="F8">8C, D</xref>); granules 5–10 µm in diameter, irregularly spaced; 6–18 pseudopores, circular (7–25 μm in diameter), irregularly arranged, mostly centrally in the proximal half of the zooid; 3–6 marginal areolae, usually visible at zooidal corners, those placed proximally and laterally fissure-like (up to 90 μm long), the single or paired distal ones rounded (20 µm in diameter).</p><fig id="F8" position="float" orientation="portrait"><object-id xmlns:xlink="http://www.w3.org/1999/xlink" content-type="doi" xlink:type="simple">10.3897/zookeys.1053.65324.figure8</object-id><object-id xmlns:xlink="http://www.w3.org/1999/xlink" content-type="arpha" xlink:type="simple">15A35339-4096-58A3-AAF6-460D255EFCC8</object-id><label>Figure 8.</label><caption><p><italic><tp:taxon-name><tp:taxon-name-part taxon-name-part-type="genus" reg="Microporella">Microporella</tp:taxon-name-part><tp:taxon-name-part taxon-name-part-type="species" reg="pachyspina">pachyspina</tp:taxon-name-part></tp:taxon-name></italic> sp. nov. from Sicily Strait, Egadi Islands <bold>A–E</bold> holotype <abbrev xmlns:xlink="http://www.w3.org/1999/xlink" content-type="institution" xlink:title="Museum of Palaeontology of the University of Catania" id="ABBRID0EO6BG" xlink:type="simple">PMC</abbrev>. B31a.3.12.2020 <bold>F, G</bold> paratype <abbrev xmlns:xlink="http://www.w3.org/1999/xlink" content-type="institution" xlink:title="Museum of Palaeontology of the University of Catania" id="ABBRID0EV6BG" xlink:type="simple">PMC</abbrev>. B31b. 3.12.2020 <bold>A</bold> colony general view <bold>B</bold> close-up of orifice with proximolateral rectangular condyles, smooth hinge-line, and five oral spine bases. Note the giant proximolateral pair of spine bases located at hinge-line level and at some distance from the thinner, distal ones <bold>C</bold> close-up of avicularium with truncated, channelled rostrum projecting laterally outside its edge affecting the shape of the adjacent zooid margin <bold>D</bold> close-up of ascopore with proximal mucro <bold>E</bold> ovicells smooth and imperforate centrally, finely granular and with a row of large pores peripherally. Radial buttresses between marginal pores converge towards the median umbo <bold>F</bold> Ancestrula budding one distal and two distolateral autozooids. Two larger, proximolateral, curved autozooids complete the periancestrular region <bold>G</bold> autozooids from the colony growing margin with six or seven oral spines. Scale bars: 1 mm (<bold>A</bold>); 50 µm (<bold>B–D</bold>); 200 µm (<bold>E–G</bold>).</p></caption><graphic xmlns:xlink="http://www.w3.org/1999/xlink" xlink:href="zookeys-1053-001-g008.jpg" position="float" orientation="portrait" xlink:type="simple" id="oo_572565.jpg"><uri content-type="original_file" xlink:type="simple">https://binary.pensoft.net/fig/572565</uri></graphic></fig><p>Orifice transversely D-shaped, 75–93 (84±6, N = 15) × 89–127 µm (108±12, N = 15) (mean <abbrev xmlns:xlink="http://www.w3.org/1999/xlink" xlink:title="orifice length" id="ABBRID0EWAAI" xlink:type="simple">OL</abbrev>/<abbrev xmlns:xlink="http://www.w3.org/1999/xlink" xlink:title="orifice width" id="ABBRID0E1AAI" xlink:type="simple">OW</abbrev> = 0.78; mean <abbrev xmlns:xlink="http://www.w3.org/1999/xlink" xlink:title="autozooid length" id="ABBRID0E5AAI" xlink:type="simple">ZL</abbrev>/<abbrev xmlns:xlink="http://www.w3.org/1999/xlink" xlink:title="orifice length" id="ABBRID0ECBAI" xlink:type="simple">OL</abbrev> = 5.17), outlined by a thin and smooth raised rim; hinge-line straight, smooth, with a pair of rectangular condyles at corners (Fig. <xref ref-type="fig" rid="F8">8B</xref>). Five (Fig. <xref ref-type="fig" rid="F8">8B</xref>) (occasionally 6–8: Fig. <xref ref-type="fig" rid="F8">8G</xref>) oral spines; the proximalmost pair robust, the base 36–51 µm in diameter, horn-shaped, terminally tapering and bending, placed slightly below the level of the orifice hinge-line, persisting in ovicellate autozooids (Fig. <xref ref-type="fig" rid="F8">8E</xref>); the three (occasionally 4–6) distal spines thinner (base diameter 13–32 μm).</p><p>Ascopore field a reniform to elliptical area of smooth gymnocystal calcification (39–78 × 45–102 μm), more extensive proximally, developing a pointed, upward directed mucro not concealing the ascopore opening, placed 30–60 μm below the orifice, slightly depressed relative to the adjacent frontal shield (Fig. <xref ref-type="fig" rid="F8">8D</xref>); opening transversely C-shaped, 32–64 × 7–18 μm, with subcircular tongue projecting from distal edge and radial, tiny denticles.</p><p>Avicularium single, often absent (e.g., 40% of zooids without avicularium in a colony of 42 zooids), moderately large, 76–115 (94±10, N = 33) × 48–78 μm (63±9, N = 33) (mean <abbrev xmlns:xlink="http://www.w3.org/1999/xlink" xlink:title="avicularium length" id="ABBRID0E5BAI" xlink:type="simple">AvL</abbrev>/<abbrev xmlns:xlink="http://www.w3.org/1999/xlink" xlink:title="avicularium width" id="ABBRID0ECCAI" xlink:type="simple">AvW</abbrev> = 1.50), located laterally, on either side, at about half zooidal length; crossbar complete; rostrum short, rounded triangular, channelled, directed distolaterally, often raised distally on a smooth, gymnocystal cystid (Fig. <xref ref-type="fig" rid="F8">8C</xref>). Mandible 143–224 μm long, pointed, with a hook at about one-third of its length that clamps it to the rostrum tip, lying proximally to ascopore when open (Fig. <xref ref-type="fig" rid="F8">8G</xref>).</p><p>Ovicell non-personate, subglobular, prominent, 216–320 (251±23, N = 20) × 241–312 (288±22, N = 20) μm (mean <abbrev xmlns:xlink="http://www.w3.org/1999/xlink" xlink:title="ovicell length" id="ABBRID0EQCAI" xlink:type="simple">OvL</abbrev>/<abbrev xmlns:xlink="http://www.w3.org/1999/xlink" xlink:title="ovicell width" id="ABBRID0EUCAI" xlink:type="simple">OvW</abbrev> = 0.87), obscuring half to two-thirds of the zooidal orifice, formed by and continuous with frontal shield of distal zooid (Fig. <xref ref-type="fig" rid="F8">8E</xref>) (occasionally of two zooids), lateral gymnocystal margins raised, exceeding boundaries of the autozooid on which it lies; calcification fabric similar to frontal shield but with smaller and more widely-spaced granules, sometimes completely smooth centrally and with a rounded mucro (Fig. <xref ref-type="fig" rid="F8">8A, E</xref>); imperforate except for 12–18 large pseudopores aligned in a peripheral row, closely and evenly spaced, separated by radial ridges, rounded quadrangular, 17–42 μm in diameter, plus an additional, discontinuous inner row of 4–6 smaller, circular pseudopores (5–10 μm).</p><p>Ancestrula tatiform, oval (300 × 218 μm), gymnocyst moderately developed, more extensive proximally (Fig. <xref ref-type="fig" rid="F8">8F</xref>); opesia subcircular, surrounded by a well-developed, smooth cryptocyst, more extensive proximally, narrowing distally, outlined by a thin elevated rim indented by ten gymnocystal spines (six distal, two median, two proximal). Ancestrula budding two distolateral autozooids, followed by two lateral and two proximolateral ones.</p></tp:treatment-sec><tp:treatment-sec sec-type="etymology" id="SECID0EGDAI"><title>Etymology.</title><p>From the Greek <italic>pachys</italic>, meaning thick, and the Latin <italic>spina</italic> meaning spine, referring to the robust proximalmost pair of oral spines.</p></tp:treatment-sec><tp:treatment-sec sec-type="remarks" id="SECID0EQDAI"><title>Remarks.</title><p>The main diagnostic character of <italic><tp:taxon-name><tp:taxon-name-part taxon-name-part-type="genus" reg="Microporella">Microporella</tp:taxon-name-part><tp:taxon-name-part taxon-name-part-type="species" reg="pachyspina">pachyspina</tp:taxon-name-part></tp:taxon-name></italic> sp. nov. is the great size of the proximalmost pair of oral spines, as well as their position, halfway below the level of the orifice hinge-line. Among <italic><tp:taxon-name><tp:taxon-name-part taxon-name-part-type="genus" reg="Microporella">Microporella</tp:taxon-name-part></tp:taxon-name></italic> species known worldwide, <italic><tp:taxon-name><tp:taxon-name-part taxon-name-part-type="genus" reg="Microporella">M.</tp:taxon-name-part><tp:taxon-name-part taxon-name-part-type="species" reg="alaskana">alaskana</tp:taxon-name-part></tp:taxon-name></italic> Dick &amp; Ross, 1988 from the eastern Pacific, <italic><tp:taxon-name><tp:taxon-name-part taxon-name-part-type="genus" reg="Microporella">M.</tp:taxon-name-part><tp:taxon-name-part taxon-name-part-type="species" reg="echinata">echinata</tp:taxon-name-part></tp:taxon-name></italic> Androsova, 1958, and <italic><tp:taxon-name><tp:taxon-name-part taxon-name-part-type="genus" reg="Microporella">M.</tp:taxon-name-part><tp:taxon-name-part taxon-name-part-type="species" reg="trigonellata">trigonellata</tp:taxon-name-part></tp:taxon-name></italic> Suwa &amp; Mawatari, 1998, both from off Japan, share similar features. In <italic><tp:taxon-name><tp:taxon-name-part taxon-name-part-type="genus" reg="Microporella">M.</tp:taxon-name-part><tp:taxon-name-part taxon-name-part-type="species" reg="alaskana">alaskana</tp:taxon-name-part></tp:taxon-name></italic> the proximalmost pair of spines are larger in diameter compared to the remaining spines but they are placed more distally compared to the new species, approximately at orifice mid-length (<xref ref-type="bibr" rid="B14">Dick and Ross 1988</xref>); in addition, this species has paired avicularia, the ascopore is placed very close to the orifice hinge-line, and there is a prominent umbo centrally on the frontal shield (<xref ref-type="bibr" rid="B14">Dick and Ross 1988</xref>). <italic><tp:taxon-name><tp:taxon-name-part taxon-name-part-type="genus" reg="Microporella">Microporella</tp:taxon-name-part><tp:taxon-name-part taxon-name-part-type="species" reg="echinata">echinata</tp:taxon-name-part></tp:taxon-name></italic> differs in having an evenly pseudoporous frontal shield, with pseudopores visibly larger, and tubercular (<xref ref-type="bibr" rid="B44">Mawatari et al. 1991</xref>). <italic><tp:taxon-name><tp:taxon-name-part taxon-name-part-type="genus" reg="Microporella">Microporella</tp:taxon-name-part><tp:taxon-name-part taxon-name-part-type="species" reg="trigonellata">trigonellata</tp:taxon-name-part></tp:taxon-name></italic> shows the same number, relative size, arrangement and position of spines but differs from the new species in having the avicularium placed distolaterally, directed distally, with a pointed, non-channelled rostrum; also, the ridges and grooves on the ovicells are distinctly defined and more marked, and the ancestrula has a narrower proximal gymnocyst (<xref ref-type="bibr" rid="B68">Suwa and Mawatari 1998</xref>).</p><p>The general appearance of those zooids lacking avicularia in <italic><tp:taxon-name><tp:taxon-name-part taxon-name-part-type="genus" reg="Microporella">M.</tp:taxon-name-part><tp:taxon-name-part taxon-name-part-type="species" reg="pachyspina">pachyspina</tp:taxon-name-part></tp:taxon-name></italic> sp. nov. reminds those of <italic><tp:taxon-name><tp:taxon-name-part taxon-name-part-type="genus" reg="Fenestrulina">Fenestrulina</tp:taxon-name-part><tp:taxon-name-part taxon-name-part-type="species" reg="joannae">joannae</tp:taxon-name-part></tp:taxon-name></italic> (Calvet, 1902), which are also similar in having the proximalmost pair of spines long, robust and rounded, non-stellate pseudopores sparse on the frontal shield, centrally smooth ovicells, sometimes with peripheral radial ridges, developing a mucro (<xref ref-type="bibr" rid="B12">Chimenz Gusso et al. 2014</xref>: 165, fig. 82a–c). This latter species, originally described as <italic><tp:taxon-name><tp:taxon-name-part taxon-name-part-type="genus" reg="Microporella">Microporella</tp:taxon-name-part></tp:taxon-name></italic> by <xref ref-type="bibr" rid="B8">Calvet (1902)</xref>, was reassigned to <italic><tp:taxon-name><tp:taxon-name-part taxon-name-part-type="genus" reg="Fenestrulina">Fenestrulina</tp:taxon-name-part></tp:taxon-name></italic> by <xref ref-type="bibr" rid="B29">Gautier (1962</xref>: 171) apparently based on a suggestion made by Hastings without any supporting statement, instead highlighting the different type of pseudopores (non-stellate) compared with those of the type species of the genus <italic><tp:taxon-name><tp:taxon-name-part taxon-name-part-type="genus" reg="Fenestrulina">Fenestrulina</tp:taxon-name-part><tp:taxon-name-part taxon-name-part-type="species" reg="malusii">malusii</tp:taxon-name-part></tp:taxon-name></italic> Audouin, 1826. Subsequent authors followed <xref ref-type="bibr" rid="B29">Gautier (1962)</xref>. <italic><tp:taxon-name><tp:taxon-name-part taxon-name-part-type="genus" reg="Fenestrulina">Fenestrulina</tp:taxon-name-part></tp:taxon-name></italic> species have large, stellate pseudopores mostly occupying the area of the frontal shield between the ascopore and the orifice, a sector that is usually imperforate in <italic><tp:taxon-name><tp:taxon-name-part taxon-name-part-type="genus" reg="Microporella">Microporella</tp:taxon-name-part></tp:taxon-name></italic>. Based on these observations, <italic><tp:taxon-name><tp:taxon-name-part taxon-name-part-type="genus" reg="Fenestrulina">Fenestrulina</tp:taxon-name-part><tp:taxon-name-part taxon-name-part-type="species" reg="joannae">joannae</tp:taxon-name-part></tp:taxon-name></italic> seems to have more affinities with <italic><tp:taxon-name><tp:taxon-name-part taxon-name-part-type="genus" reg="Microporella">Microporella</tp:taxon-name-part></tp:taxon-name></italic> and here we suggest its displacement.</p><p>Dry specimens on organic substrates (i.e., <italic><tp:taxon-name><tp:taxon-name-part taxon-name-part-type="genus" reg="Posidonia">Posidonia</tp:taxon-name-part></tp:taxon-name></italic> leaves) appear with the zooids disconnected or almost disconnected, giving to the colony a slightly disjunct appearance because the zooids were less packed hence exposing a more extensive, smooth gymnocyst laterally (Fig. <xref ref-type="fig" rid="F8">8F</xref>). This loose packing is a common adaptation in species growing on flexible substrates to reduce the potential breakage of the zooidal skeletons.</p></tp:treatment-sec><tp:treatment-sec sec-type="distribution" id="SECID0EIKAI"><title>Distribution and ecology.</title><p>Presently known only from shallow waters off Egadi Islands, at the western limit of the Sicily Strait in the Mediterranean Sea, associated with <italic><tp:taxon-name><tp:taxon-name-part taxon-name-part-type="genus" reg="Posidonia">Posidonia</tp:taxon-name-part></tp:taxon-name></italic> meadows and the Infralittoral <tp:taxon-name><tp:taxon-name-part taxon-name-part-type="above-genus">Algae</tp:taxon-name-part></tp:taxon-name> Biocoenosis.</p></tp:treatment-sec><ref-list><ref id="B14"><mixed-citation xmlns:xlink="http://www.w3.org/1999/xlink" xlink:type="simple"><person-group><name name-style="western"><surname>Dick</surname><given-names>MH</given-names></name><name name-style="western"><surname>Ross</surname><given-names>JRP</given-names></name></person-group> (<year>1988</year>) <source>Intertidal <tp:taxon-name><tp:taxon-name-part taxon-name-part-type="phylum">Bryozoa</tp:taxon-name-part></tp:taxon-name> (<tp:taxon-name><tp:taxon-name-part taxon-name-part-type="order">Cheilostomata</tp:taxon-name-part></tp:taxon-name>) of the Kodiak vicinity, Alaska.</source><publisher-name>Western Washington University</publisher-name>, <publisher-loc>Bellingham</publisher-loc>, <size units="page">133 pp</size>. [Centre for Pacific Northwest Studies occasional paper: 23.]</mixed-citation></ref><ref id="B44"><mixed-citation xmlns:xlink="http://www.w3.org/1999/xlink" xlink:type="simple"><person-group><name name-style="western"><surname>Mawatari</surname><given-names>SF</given-names></name><name name-style="western"><surname>Kaneko</surname><given-names>N</given-names></name><name name-style="western"><surname>Gordon</surname><given-names>DP</given-names></name></person-group> (<year>1991</year>) <article-title>Redescription of <italic><tp:taxon-name><tp:taxon-name-part taxon-name-part-type="genus">Microporella</tp:taxon-name-part><tp:taxon-name-part taxon-name-part-type="species">echinata</tp:taxon-name-part></tp:taxon-name></italic> Androsova, 1958 (<tp:taxon-name><tp:taxon-name-part taxon-name-part-type="phylum">Bryozoa</tp:taxon-name-part></tp:taxon-name>: <tp:taxon-name><tp:taxon-name-part taxon-name-part-type="order">Cheilostomata</tp:taxon-name-part></tp:taxon-name>) from Hokkaido, with special reference to its astogeny.</article-title><source>Memoirs of the National Science Museum, Tokyo</source><volume>24</volume>: <fpage>61</fpage>–<lpage>66</lpage>.</mixed-citation></ref><ref id="B68"><mixed-citation xmlns:xlink="http://www.w3.org/1999/xlink" xlink:type="simple"><person-group><name name-style="western"><surname>Suwa</surname><given-names>T</given-names></name><name name-style="western"><surname>Mawatari</surname><given-names>SF</given-names></name></person-group> (<year>1998</year>) <article-title>Revision of seven species of <italic><tp:taxon-name><tp:taxon-name-part taxon-name-part-type="genus">Microporella</tp:taxon-name-part></tp:taxon-name></italic> (<tp:taxon-name><tp:taxon-name-part taxon-name-part-type="phylum">Bryozoa</tp:taxon-name-part></tp:taxon-name>, <tp:taxon-name><tp:taxon-name-part taxon-name-part-type="order">Cheilostomatida</tp:taxon-name-part></tp:taxon-name>) from Hokkaido, Japan, using new taxonomic characters.</article-title><source>Journal of Natural History</source><volume>32</volume>: <fpage>895</fpage>–<lpage>922</lpage>. <ext-link xlink:type="simple" ext-link-type="doi" xlink:href="10.1080/00222939800770461">https://doi.org/10.1080/00222939800770461</ext-link></mixed-citation></ref><ref id="B12"><mixed-citation xmlns:xlink="http://www.w3.org/1999/xlink" xlink:type="simple"><person-group><name name-style="western"><surname>Chimenz Gusso</surname><given-names>C</given-names></name><name name-style="western"><surname>Nicoletti</surname><given-names>L</given-names></name><name name-style="western"><surname>Bondanese</surname><given-names>C</given-names></name></person-group> (<year>2014</year>) Briozoi. Biologia Marina Mediterranea 20 (Suppl. 1): 1–336.</mixed-citation></ref><ref id="B8"><mixed-citation xmlns:xlink="http://www.w3.org/1999/xlink" xlink:type="simple"><person-group><name name-style="western"><surname>Calvet</surname><given-names>L</given-names></name></person-group> (<year>1902</year>) <article-title>Bryozoaires marins des côtes de Corse (récoltés par <tp:taxon-name><tp:taxon-name-part taxon-name-part-type="genus">M.</tp:taxon-name-part></tp:taxon-name> Caziot).</article-title><source>Travaux de l’institut de zoologie de l’Université de Montpellier et de la station zoologique de Cette</source><volume>12</volume>: <fpage>1</fpage>–<lpage>52</lpage>.</mixed-citation></ref><ref id="B29"><mixed-citation xmlns:xlink="http://www.w3.org/1999/xlink" xlink:type="simple"><person-group><name name-style="western"><surname>Gautier</surname><given-names>YV</given-names></name></person-group> (<year>1962</year>) <article-title>Recherches ecologiques sur les Bryozoaires Chilostomes en Méditerranée occidentale.</article-title><source>Recueillis des Travaux de la Station Marine d’Endoume</source><volume>38</volume>: <fpage>1</fpage>–<lpage>435</lpage>.</mixed-citation></ref></ref-list></tp:taxon-treatment>
