# Supplementary material for: Seek and ye shall find: new species and new records of Microporella (Bryozoa, Cheilostomatida) in the Mediterranean
Source: Zookeys. 2021 Aug 2;1053:1–42. doi: 10.3897/zookeys.1053.65324 (PMC8352856; doi:10.3897/zookeys.1053.65324)
Supplement: XML Treatment for Microporella [file zookeys.1053.65324-treatment8.xml]

<!DOCTYPE tp:taxon-treatment
  PUBLIC "-//TaxonX//DTD Taxonomic Treatment Publishing DTD v0 20100105//EN" "tax-treatment-NSO.dtd">
<tp:taxon-treatment xmlns:tp="http://www.plazi.org/taxpub"><tp:treatment-meta><kwd-group><label>Taxon classification</label><kwd><named-content xmlns:xlink="http://www.w3.org/1999/xlink" content-type="kingdom">Animalia</named-content></kwd><kwd><named-content xmlns:xlink="http://www.w3.org/1999/xlink" content-type="order">Cheilostomatida</named-content></kwd><kwd><named-content xmlns:xlink="http://www.w3.org/1999/xlink" content-type="family">Microporellidae</named-content></kwd></kwd-group><mixed-citation publication-type="journal"><person-group><name><surname>Martino</surname><given-names>Emanuela Di</given-names></name><name><surname>Rosso</surname><given-names>Antonietta</given-names></name></person-group><article-title>Seek and ye shall find: new species and new records of <italic><tp:taxon-name><tp:taxon-name-part taxon-name-part-type="genus" reg="Microporella">Microporella</tp:taxon-name-part></tp:taxon-name></italic> (<tp:taxon-name><tp:taxon-name-part taxon-name-part-type="phylum">Bryozoa</tp:taxon-name-part></tp:taxon-name>, <tp:taxon-name><tp:taxon-name-part taxon-name-part-type="order">Cheilostomatida</tp:taxon-name-part></tp:taxon-name>) in the Mediterranean</article-title><source>Zookeys</source><day>02</day><month>8</month><year>2021</year><volume>1053</volume><fpage>1</fpage><lpage>42</lpage><pub-id pub-id-type="doi">10.3897/zookeys.1053.65324</pub-id></mixed-citation></tp:treatment-meta><tp:nomenclature><tp:taxon-name>
                <object-id xmlns:xlink="http://www.w3.org/1999/xlink" content-type="arpha" xlink:type="simple">5360DFB1-1A10-5591-98EB-6F5D4542B501</object-id>
                <tp:taxon-name-part taxon-name-part-type="genus" reg="Microporella">Microporella</tp:taxon-name-part>
              </tp:taxon-name><tp:taxon-authority>sp. A</tp:taxon-authority><xref ref-type="fig" rid="F9">Fig. 9</xref></tp:nomenclature><tp:treatment-sec sec-type="material" id="SECID0E5LAI"><title>Examined material.</title><p>Italy • 1 dead colony fragment consisting of ca. 14 zooids (some incomplete), none fertile; Tyrrhenian Sea, Palinuro Cape, Scaletta submarine cave; sediment sample; <named-content xmlns:xlink="http://www.w3.org/1999/xlink" content-type="dwc:verbatimCoordinates" xlink:type="simple"><named-content content-type="geo-json" specific-use="{&#34;type&#34;:&#34;Point&#34;,&#34;coordinates&#34;:[15.268611,40.026389]}" id="NCID0EHMAI" xlink:type="simple">40°1'35"N, 15°16'7"E</named-content></named-content>; 46 m; 14 Sep. 2009; R. Leonardi leg.; scuba diving; <abbrev xmlns:xlink="http://www.w3.org/1999/xlink" content-type="institution" xlink:title="Museum of Palaeontology of the University of Catania" id="ABBRID0EMMAI" xlink:type="simple">PMC</abbrev> Rosso Collection I. H. B.88a.</p></tp:treatment-sec><tp:treatment-sec sec-type="description" id="SECID0ERMAI"><title>Description.</title><p>Colony encrusting, multiserial, unilaminar.</p><p>Autozooids irregularly polygonal, rounded, 435–676 (510±80, N = 7) × 255–427 µm (342±68, N = 7) (mean L/W = 1.49), distinct, with interzooidal boundaries marked by a narrow, raised, gymnocystal rim (Fig. <xref ref-type="fig" rid="F9">9A</xref>). Frontal shield nearly flat to slightly convex, densely and coarsely granular and irregularly pseudoporous; granules 5–25 µm in diameter; 20–30 pseudopores, circular (5–12 μm in diameter), sparse in the proximal two-thirds of the zooid; 4–6 marginal areolae, usually visible at zooidal corners, circular to elliptical (10–40 µm long).</p><p>Orifice transversely D-shaped, 90–107 (94±5, N = 10) × 118–143 (132±9, N = 10) µm (mean <abbrev xmlns:xlink="http://www.w3.org/1999/xlink" xlink:title="orifice length" id="ABBRID0E5MAI" xlink:type="simple">OL</abbrev>/<abbrev xmlns:xlink="http://www.w3.org/1999/xlink" xlink:title="orifice width" id="ABBRID0ECNAI" xlink:type="simple">OW</abbrev> = 0.71; mean <abbrev xmlns:xlink="http://www.w3.org/1999/xlink" xlink:title="autozooid length" id="ABBRID0EGNAI" xlink:type="simple">ZL</abbrev>/<abbrev xmlns:xlink="http://www.w3.org/1999/xlink" xlink:title="orifice length" id="ABBRID0EKNAI" xlink:type="simple">OL</abbrev> = 5.43); hinge-line straight, smooth to slightly crenulated; in each corner a short, blunt, triangular condyle directed distally (Fig. <xref ref-type="fig" rid="F9">9B</xref>). Oral spine bases four or five, 10–18 µm in diameter, evenly spaced, the proximalmost pair at about one-third of orifice length (Fig. <xref ref-type="fig" rid="F9">9B</xref>).</p><fig id="F9" position="float" orientation="portrait"><object-id xmlns:xlink="http://www.w3.org/1999/xlink" content-type="doi" xlink:type="simple">10.3897/zookeys.1053.65324.figure9</object-id><object-id xmlns:xlink="http://www.w3.org/1999/xlink" content-type="arpha" xlink:type="simple">A1181144-F209-5A5A-9D13-DF3AD7090CB6</object-id><label>Figure 9.</label><caption><p><italic><tp:taxon-name><tp:taxon-name-part taxon-name-part-type="genus" reg="Microporella">Microporella</tp:taxon-name-part></tp:taxon-name></italic> sp. A from Palinuro Cape, Scaletta cave <abbrev xmlns:xlink="http://www.w3.org/1999/xlink" content-type="institution" xlink:title="Museum of Palaeontology of the University of Catania" id="ABBRID0EFOAI" xlink:type="simple">PMC</abbrev> Rosso Collection I. H. B.88a <bold>A</bold> irregularly shaped autozooids with inconstant avicularia <bold>B</bold> close-up of two zooids with details of the orifice, the lateral condyles on the hinge-line, four or five thin oral spines and the ascopore divided by thin radial septa. Scale bars: 500 µm (<bold>A</bold>); 100 µm (<bold>B</bold>).</p></caption><graphic xmlns:xlink="http://www.w3.org/1999/xlink" xlink:href="zookeys-1053-001-g009.jpg" position="float" orientation="portrait" xlink:type="simple" id="oo_572566.jpg"><uri content-type="original_file" xlink:type="simple">https://binary.pensoft.net/fig/572566</uri></graphic></fig><p>Ascopore field a narrow, elliptical area of smooth gymnocystal calcification (33–44 × 39–55 μm), placed 22–30 μm below the orifice, slightly depressed relative to the adjacent frontal shield; ascopore opening divided by thin radial septa, usually with a distinct tongue extending proximally from the distal edge (Fig. <xref ref-type="fig" rid="F9">9B</xref>).</p><p>Avicularium single, sometimes absent (two out of 14 zooids without avicularium in the fragment available), 93–123 (107±12, N = 9) × 70–87 (79±6, N = 9) μm (mean <abbrev xmlns:xlink="http://www.w3.org/1999/xlink" xlink:title="avicularium length" id="ABBRID0E6OAI" xlink:type="simple">AvL</abbrev>/<abbrev xmlns:xlink="http://www.w3.org/1999/xlink" xlink:title="avicularium width" id="ABBRID0EDPAI" xlink:type="simple">AvW</abbrev> = 1.36), located distolaterally, on either side; crossbar complete; rostrum short, triangular, not channelled, directed distolaterally, sometimes slightly raised distally (Fig. <xref ref-type="fig" rid="F9">9A, B</xref>). Mandible, ovicells and ancestrula not observed. Subsequent intramural budding observed in avicularia.</p></tp:treatment-sec><tp:treatment-sec sec-type="remarks" id="SECID0ELPAI"><title>Remarks.</title><p>This species differs from its Mediterranean congeners in having a finely reticulate ascopore but it is left in open nomenclature owing to the availability of a single, infertile colony fragment. Similar ascopores can be found in <italic><tp:taxon-name><tp:taxon-name-part taxon-name-part-type="genus" reg="Microporella">M.</tp:taxon-name-part><tp:taxon-name-part taxon-name-part-type="species" reg="arctica">arctica</tp:taxon-name-part></tp:taxon-name></italic> Norman, 1903 from Norway, <italic><tp:taxon-name><tp:taxon-name-part taxon-name-part-type="genus" reg="Microporella">M.</tp:taxon-name-part><tp:taxon-name-part taxon-name-part-type="species" reg="ketchikanensis">ketchikanensis</tp:taxon-name-part></tp:taxon-name></italic> Dick, Grischenko &amp; Mawatari, 2005 from Alaska, <italic><tp:taxon-name><tp:taxon-name-part taxon-name-part-type="genus" reg="Microporella">M.</tp:taxon-name-part><tp:taxon-name-part taxon-name-part-type="species" reg="santabarbarensis">santabarbarensis</tp:taxon-name-part></tp:taxon-name></italic> Soule, Chaney &amp; Morris, 2004 from southern California, and <italic><tp:taxon-name><tp:taxon-name-part taxon-name-part-type="genus" reg="Microporella">M.</tp:taxon-name-part><tp:taxon-name-part taxon-name-part-type="species" reg="stellata">stellata</tp:taxon-name-part></tp:taxon-name></italic> (Verril, 1879) from Maine, USA. <italic><tp:taxon-name><tp:taxon-name-part taxon-name-part-type="genus" reg="Microporella">Microporella</tp:taxon-name-part><tp:taxon-name-part taxon-name-part-type="species" reg="arctica">arctica</tp:taxon-name-part></tp:taxon-name></italic> differs from <italic><tp:taxon-name><tp:taxon-name-part taxon-name-part-type="genus" reg="Microporella">Microporella</tp:taxon-name-part></tp:taxon-name></italic> sp. A in having a finely granular frontal shield pierced by a greater number of marginal areolae that are always very distinct from pseudopores, in the lack of oral spines, and in having a smooth gymnocystal area laterally and proximally to the orifice that is continuous with the gymnocyst of the ascopore field (<xref ref-type="bibr" rid="B41">Kukliński and Taylor 2008</xref>). The ascopores of both <italic><tp:taxon-name><tp:taxon-name-part taxon-name-part-type="genus" reg="Microporella">M.</tp:taxon-name-part><tp:taxon-name-part taxon-name-part-type="species" reg="ketchikanensis">ketchikanensis</tp:taxon-name-part></tp:taxon-name></italic> and <italic><tp:taxon-name><tp:taxon-name-part taxon-name-part-type="genus" reg="Microporella">M.</tp:taxon-name-part><tp:taxon-name-part taxon-name-part-type="species" reg="santabarbarensis">santabarbarensis</tp:taxon-name-part></tp:taxon-name></italic> have a similar, delicate cribrate aspect but lack the distal tongue extending from the distal edge (<xref ref-type="bibr" rid="B13">Dick et al. 2005</xref>; <xref ref-type="bibr" rid="B67">Soule et al. 2004</xref>). <italic><tp:taxon-name><tp:taxon-name-part taxon-name-part-type="genus" reg="Microporella">Microporella</tp:taxon-name-part><tp:taxon-name-part taxon-name-part-type="species" reg="stellata">stellata</tp:taxon-name-part></tp:taxon-name></italic> differs in having only two oral spines and a proximal orifice margin with broad, rectangular condyles (<xref ref-type="bibr" rid="B71">Winston et al. 2000</xref>).</p></tp:treatment-sec><tp:treatment-sec sec-type="distribution" id="SECID0EATAI"><title>Distribution and ecology.</title><p>Presently known only from the Palinuro Peninsula, along the Tyrrhenian coast of Campania (southern Italy). A dead colony was collected from the biogenic muddy sediment covering the floor of a completely dark sector of the Scaletta submarine cave, at 46 m depth where the colony presumably lived.</p></tp:treatment-sec><ref-list><ref id="B41"><mixed-citation xmlns:xlink="http://www.w3.org/1999/xlink" xlink:type="simple"><person-group><name name-style="western"><surname>Kukliński</surname><given-names>P</given-names></name><name name-style="western"><surname>Taylor</surname><given-names>PD</given-names></name></person-group> (<year>2008</year>) <article-title>Arctic species of the cheilostome bryozoan <italic><tp:taxon-name><tp:taxon-name-part taxon-name-part-type="genus">Microporella</tp:taxon-name-part></tp:taxon-name></italic>, with a redescription of the type species.</article-title><source>Journal of Natural History</source><volume>42</volume>(<issue>27–28</issue>): <fpage>1893</fpage>–<lpage>1906</lpage>. <ext-link xlink:type="simple" ext-link-type="doi" xlink:href="10.1080/00222930802126904">https://doi.org/10.1080/00222930802126904</ext-link></mixed-citation></ref><ref id="B13"><mixed-citation xmlns:xlink="http://www.w3.org/1999/xlink" xlink:type="simple"><person-group><name name-style="western"><surname>Dick</surname><given-names>MH</given-names></name><name name-style="western"><surname>Grischenko</surname><given-names>AV</given-names></name><name name-style="western"><surname>Mawatari</surname><given-names>SF</given-names></name></person-group> (<year>2005</year>) <article-title>Intertidal <tp:taxon-name><tp:taxon-name-part taxon-name-part-type="phylum">Bryozoa</tp:taxon-name-part></tp:taxon-name> (<tp:taxon-name><tp:taxon-name-part taxon-name-part-type="order">Cheilostomata</tp:taxon-name-part></tp:taxon-name>) of Ketchikan, Alaska.</article-title><source>Journal of Natural History</source><volume>39</volume>(<issue>43</issue>): <fpage>3687</fpage>–<lpage>3784</lpage>. <ext-link xlink:type="simple" ext-link-type="doi" xlink:href="10.1080/00222930500415195">https://doi.org/10.1080/00222930500415195</ext-link></mixed-citation></ref><ref id="B67"><mixed-citation xmlns:xlink="http://www.w3.org/1999/xlink" xlink:type="simple"><person-group><name name-style="western"><surname>Soule</surname><given-names>DF</given-names></name><name name-style="western"><surname>Chaney</surname><given-names>HW</given-names></name><name name-style="western"><surname>Morris</surname><given-names>PA</given-names></name></person-group> (<year>2004</year>) Additional new species of <italic><tp:taxon-name><tp:taxon-name-part taxon-name-part-type="genus">Microporelloides</tp:taxon-name-part></tp:taxon-name></italic> from southern California and American Samoa. Irene McCulloch Foundation Monograph series 6A: 1–14.</mixed-citation></ref><ref id="B71"><mixed-citation xmlns:xlink="http://www.w3.org/1999/xlink" xlink:type="simple"><person-group><name name-style="western"><surname>Winston</surname><given-names>JE</given-names></name><name name-style="western"><surname>Hayward</surname><given-names>PJ</given-names></name><name name-style="western"><surname>Craig</surname><given-names>SF</given-names></name></person-group> (<year>2000</year>) <article-title>Marine bryozoans of the northeast coast of the United States: new and problem species.</article-title> In: <person-group><name name-style="western"><surname>Herrera</surname><given-names>Cubilla A</given-names></name><name name-style="western"><surname>Jackson</surname><given-names>JBC</given-names></name></person-group> (<role>Eds</role>) <issue-title>Proceedings of the 11th International Bryozoology Association Conference, Republic of Panama, January 26–31, 1998.</issue-title><source>Smithsonian Tropical Research Institute, Balboa Republic of Panama</source>, <fpage>412</fpage>–<lpage>420</lpage>.</mixed-citation></ref></ref-list></tp:taxon-treatment>
