# Supplementary material for: Seek and ye shall find: new species and new records of Microporella (Bryozoa, Cheilostomatida) in the Mediterranean
Source: Zookeys. 2021 Aug 2;1053:1–42. doi: 10.3897/zookeys.1053.65324 (PMC8352856; doi:10.3897/zookeys.1053.65324)
Supplement: XML Treatment for Microporella verrucosa [file zookeys.1053.65324-treatment9.xml]

<!DOCTYPE tp:taxon-treatment
  PUBLIC "-//TaxonX//DTD Taxonomic Treatment Publishing DTD v0 20100105//EN" "tax-treatment-NSO.dtd">
<tp:taxon-treatment xmlns:tp="http://www.plazi.org/taxpub"><tp:treatment-meta><kwd-group><label>Taxon classification</label><kwd><named-content xmlns:xlink="http://www.w3.org/1999/xlink" content-type="kingdom">Animalia</named-content></kwd><kwd><named-content xmlns:xlink="http://www.w3.org/1999/xlink" content-type="order">Cheilostomatida</named-content></kwd><kwd><named-content xmlns:xlink="http://www.w3.org/1999/xlink" content-type="family">Microporellidae</named-content></kwd></kwd-group><mixed-citation publication-type="journal"><person-group><name><surname>Martino</surname><given-names>Emanuela Di</given-names></name><name><surname>Rosso</surname><given-names>Antonietta</given-names></name></person-group><article-title>Seek and ye shall find: new species and new records of <italic><tp:taxon-name><tp:taxon-name-part taxon-name-part-type="genus" reg="Microporella">Microporella</tp:taxon-name-part></tp:taxon-name></italic> (<tp:taxon-name><tp:taxon-name-part taxon-name-part-type="phylum">Bryozoa</tp:taxon-name-part></tp:taxon-name>, <tp:taxon-name><tp:taxon-name-part taxon-name-part-type="order">Cheilostomatida</tp:taxon-name-part></tp:taxon-name>) in the Mediterranean</article-title><source>Zookeys</source><day>02</day><month>8</month><year>2021</year><volume>1053</volume><fpage>1</fpage><lpage>42</lpage><pub-id pub-id-type="doi">10.3897/zookeys.1053.65324</pub-id></mixed-citation></tp:treatment-meta><tp:nomenclature><tp:taxon-name>
                <object-id xmlns:xlink="http://www.w3.org/1999/xlink" content-type="arpha" xlink:type="simple">51F39AB3-0418-5A95-A2A0-AE1A1529BDFC</object-id>
                <tp:taxon-name-part taxon-name-part-type="genus" reg="Microporella">Microporella</tp:taxon-name-part>
                <tp:taxon-name-part taxon-name-part-type="species" reg="verrucosa">verrucosa</tp:taxon-name-part>
              </tp:taxon-name><tp:taxon-authority>(Peach, 1868)</tp:taxon-authority><xref ref-type="fig" rid="F10">Figs 10</xref><xref ref-type="fig" rid="F11">, 11</xref><tp:nomenclature-citation-list><tp:nomenclature-citation><tp:taxon-name>
                    <tp:taxon-name-part taxon-name-part-type="genus" reg="Eschara">Eschara</tp:taxon-name-part>
                    <tp:taxon-name-part taxon-name-part-type="species" reg="verrucosa">verrucosa</tp:taxon-name-part>
                  </tp:taxon-name><comment>Peach, 1868: 116.</comment></tp:nomenclature-citation><tp:nomenclature-citation><tp:taxon-name>
                    <tp:taxon-name-part taxon-name-part-type="genus" reg="Diporula">Diporula</tp:taxon-name-part>
                    <tp:taxon-name-part taxon-name-part-type="species" reg="verrucosa">verrucosa</tp:taxon-name-part>
                  </tp:taxon-name><comment>(Peach): Hincks, 1880: 220, pl. 31, figs 1, 2; Gautier, 1962: 176; Zabala, 1986: 501, fig. 174, pl. 15A, B; Hayward and Ryland, 1979: 226, fig. 97; Hayward and Ryland, 1999: 302, figs 138C, D, 139; <xref ref-type="bibr" rid="B2">André et al. 2014</xref>: 225, 5 figs; <xref ref-type="bibr" rid="B64">Rosso et al. 2014</xref>: table 2, fig. 3A–C.</comment></tp:nomenclature-citation><tp:nomenclature-citation><tp:taxon-name><tp:taxon-name-part taxon-name-part-type="genus" reg="Microporella">Microporella</tp:taxon-name-part> (<tp:taxon-name-part taxon-name-part-type="subgenus" reg="Diporula">Diporula</tp:taxon-name-part>) <tp:taxon-name-part taxon-name-part-type="species" reg="verrucosa">verrucosa</tp:taxon-name-part></tp:taxon-name><comment>(Peach): Neviani, 1896a: 105; 1896b: 24.</comment></tp:nomenclature-citation></tp:nomenclature-citation-list></tp:nomenclature><tp:treatment-sec sec-type="material" id="SECID0EDWAI"><title>Examined material.</title><p>Italy • 2 colonies and 10 fragments (living), 17 colonies and 62 fragments (dead), some very large, some regenerated and twisted; Ionian Sea, SE Sicily, Ciclopi Islands <abbrev xmlns:xlink="http://www.w3.org/1999/xlink" xlink:title="Marine Protected Area" id="ABBRID0EJWAI" xlink:type="simple">MPA</abbrev>; Ciclopi 2000 cruise; samples 2G, 3H, 4E, 6H, 8F, 8H, 8I, 9G, 10G, 12E, 12F, 12G, 13H, 14G; 37°32'39"–37°34'31"N, 15°8'58"–15°11'1"E; 63–92.5 m; Jul. 2000; A. Rosso leg.; dredging; C, DC, DE, and DL Biocoenoses; <abbrev xmlns:xlink="http://www.w3.org/1999/xlink" content-type="institution" xlink:title="Museum of Palaeontology of the University of Catania" id="ABBRID0ENWAI" xlink:type="simple">PMC</abbrev>. Rosso Collection I.H. B-17a. Italy • 11 living and 33 dead colonies/large fragments, 1 dead colony including the base; off Acitrezza; sample AC/L, AC/1B; coordinates unknown; 50 and 110 m; 1980; I. Di Geronimo leg.; dredging; pre-Coralligenous and DL Biocoenoses; <abbrev xmlns:xlink="http://www.w3.org/1999/xlink" content-type="institution" xlink:title="Museum of Palaeontology of the University of Catania" id="ABBRID0ESWAI" xlink:type="simple">PMC</abbrev>. Rosso Collection I.H. B-17a1. Italy • 12 living and 315 dead colonies/fragments; Ionian Sea, Gulf of Noto; 36°41'45"–36°57'47"N, 15°8'35"–15°20'00"E; <abbrev xmlns:xlink="http://www.w3.org/1999/xlink" xlink:title="Piattaforma Siciliana cruise" id="ABBRID0EXWAI" xlink:type="simple">PS/81</abbrev> cruise; samples 2C, 4X, 9D (living) and samples 2B, 2C, 2XA, 2XB, 4C, 4C1, 4X, 6D, 9C, 9D, 10C, 11E (dead); Jul. 1981; I. Di Geronimo leg.; dredging; DC and DL Biocoenoses; and 11 living colonies; Noto 1996 cruise; samples 8I, 10G, 10H; 77–82 m; 1996; E. Mollica leg.; dredging; DE and DL Biocoenoses; <abbrev xmlns:xlink="http://www.w3.org/1999/xlink" content-type="institution" xlink:title="Museum of Palaeontology of the University of Catania" id="ABBRID0E2WAI" xlink:type="simple">PMC</abbrev>. Rosso Collection I.H. B-17b. Italy • 18 dead colonies; Ionian Sea, Gulf of Catania; sample LCT69; <named-content xmlns:xlink="http://www.w3.org/1999/xlink" content-type="dwc:verbatimCoordinates" xlink:type="simple"><named-content content-type="geo-json" specific-use="{&#34;type&#34;:&#34;Point&#34;,&#34;coordinates&#34;:[15.240000,37.311667]}" id="NCID0EDXAI" xlink:type="simple">37°18'42"N, 15°14'24"E</named-content></named-content>; 90 m; Jul. 1980; I. Di Geronimo leg.; dredging; DL Biocoenosis; <abbrev xmlns:xlink="http://www.w3.org/1999/xlink" content-type="institution" xlink:title="Museum of Palaeontology of the University of Catania" id="ABBRID0EIXAI" xlink:type="simple">PMC</abbrev>. Rosso Collection I.H. B-17c. Italy • 4 dead colonies; Ionian Sea, Gulf of Taranto, Amendolara Bank; samples 1D and 5D; 39°51'42"–39°52'54"N, 16°42'00"–16°43'24"E; 30–40 m; Jun. 1991; R. Sanfilippo leg.; dredging; DC Biocoenosis; <abbrev xmlns:xlink="http://www.w3.org/1999/xlink" content-type="institution" xlink:title="Museum of Palaeontology of the University of Catania" id="ABBRID0ENXAI" xlink:type="simple">PMC</abbrev>. Rosso Collection I.H. B-17g. Italy • 77 dead colonies and fragments; southern Tyrrhenian Sea, SW Ustica, Apollo Bank; <named-content xmlns:xlink="http://www.w3.org/1999/xlink" content-type="dwc:verbatimCoordinates" xlink:type="simple"><named-content content-type="geo-json" specific-use="{&#34;type&#34;:&#34;Point&#34;,&#34;coordinates&#34;:[13.132778,38.705278]}" id="NCID0EVXAI" xlink:type="simple">38°42'19"N, 13°7'58"E</named-content></named-content>; 60 m; Jun. 1986, dredging; <italic><tp:taxon-name><tp:taxon-name-part taxon-name-part-type="genus" reg="Laminaria">Laminaria</tp:taxon-name-part><tp:taxon-name-part taxon-name-part-type="species" reg="rodriguezii">rodriguezii</tp:taxon-name-part></tp:taxon-name></italic> Bornet, 1888 seagrass and associated DC Biocoenosis; <abbrev xmlns:xlink="http://www.w3.org/1999/xlink" content-type="institution" xlink:title="Museum of Palaeontology of the University of Catania" id="ABBRID0EFYAI" xlink:type="simple">PMC</abbrev>. Rosso Collection I.H. B-17d. Italy • 2 living colonies; Messina Strait; coordinates unknown; 65 m; 1990; S. Giacobbe leg.; dredging; no Biocoenosis information; <abbrev xmlns:xlink="http://www.w3.org/1999/xlink" content-type="institution" xlink:title="Museum of Palaeontology of the University of Catania" id="ABBRID0EKYAI" xlink:type="simple">PMC</abbrev>. Rosso Collection I.H. B-17g. France • 50 dead colonies; Iberian-Provençal Basin, Corsica, off Calvì; sample CL74; <named-content xmlns:xlink="http://www.w3.org/1999/xlink" content-type="dwc:verbatimCoordinates" xlink:type="simple"><named-content content-type="geo-json" specific-use="{&#34;type&#34;:&#34;Point&#34;,&#34;coordinates&#34;:[9.136111,42.791944]}" id="NCID0ESYAI" xlink:type="simple">42°47'31"N, 9°8'10"E</named-content></named-content>; 150–110 m; G. Fredj leg.; dredging; DL Biocoenosis; <abbrev xmlns:xlink="http://www.w3.org/1999/xlink" content-type="institution" xlink:title="Museum of Palaeontology of the University of Catania" id="ABBRID0EXYAI" xlink:type="simple">PMC</abbrev>. Rosso Collection F.H. B-17e. Greece • 4 dead colonies, Aegean Sea, Lesvos Island, Agios Vasilios cave; samples AV1 and AV2; <named-content xmlns:xlink="http://www.w3.org/1999/xlink" content-type="dwc:verbatimCoordinates" xlink:type="simple"><named-content content-type="geo-json" specific-use="{&#34;type&#34;:&#34;Point&#34;,&#34;coordinates&#34;:[26.541111,38.968889]}" id="NCID0E6YAI" xlink:type="simple">38°58'8"N, 26°32'28"E</named-content></named-content>; 30 m; V. Gerovasileiou leg.; scuba diving; GSO and GO Biocoenoses; <abbrev xmlns:xlink="http://www.w3.org/1999/xlink" content-type="institution" xlink:title="Museum of Palaeontology of the University of Catania" id="ABBRID0EEZAI" xlink:type="simple">PMC</abbrev>. Rosso Collection GR.H. B-17f.</p></tp:treatment-sec><tp:treatment-sec sec-type="description" id="SECID0EJZAI"><title>Description.</title><p>Colony erect, rigid, branched, with a limited number of relatively spaced-out bifurcations, a few cm long, raising from an encrusting basal portion (Fig. <xref ref-type="fig" rid="F10">10A</xref>), extending up to 3 mm around the main stem.</p><p>Branches cylindrical, often flattened at bifurcations (Fig. <xref ref-type="fig" rid="F10">10C, E</xref>), consisting of 9–16 longitudinal rows of zooids, alternating very regularly to simulate an helicoidal pattern; branch diameter 10–15 mm (exceptionally up to 20 mm), becoming thicker and stouter in older portions of the colony, near the encrusting base, owing to secondary calcification.</p><fig id="F10" position="float" orientation="portrait"><object-id xmlns:xlink="http://www.w3.org/1999/xlink" content-type="doi" xlink:type="simple">10.3897/zookeys.1053.65324.figure10</object-id><object-id xmlns:xlink="http://www.w3.org/1999/xlink" content-type="arpha" xlink:type="simple">B248E3AF-62F1-5F3B-8056-8B9E2A3271E8</object-id><label>Figure 10.</label><caption><p><italic><tp:taxon-name><tp:taxon-name-part taxon-name-part-type="genus" reg="Microporella">Microporella</tp:taxon-name-part><tp:taxon-name-part taxon-name-part-type="species" reg="verrucosa">verrucosa</tp:taxon-name-part></tp:taxon-name></italic> (Peach, 1868) from the Ionian Sea, Ciclopi Islands <abbrev xmlns:xlink="http://www.w3.org/1999/xlink" xlink:title="Marine Protected Area" id="ABBRID0EM1AI" xlink:type="simple">MPA</abbrev><bold>A, B</bold><abbrev xmlns:xlink="http://www.w3.org/1999/xlink" content-type="institution" xlink:title="Museum of Palaeontology of the University of Catania" id="ABBRID0ES1AI" xlink:type="simple">PMC</abbrev>. Rosso Collection I.H. B-17a <bold>C–F</bold><abbrev xmlns:xlink="http://www.w3.org/1999/xlink" content-type="institution" xlink:title="Museum of Palaeontology of the University of Catania" id="ABBRID0EZ1AI" xlink:type="simple">PMC</abbrev>. Rosso Collection I.H. B-17a1 <bold>A</bold> young colony showing the encrusting portion with ancestrula (arrow) and starting developing branch (top right) <bold>B</bold> partly overgrown ancestrula and periancestrular autozooids <bold>C</bold> growing tip of a distally enlarging branch <bold>D</bold> old (proximal) branch portion showing secondary calcification obliterating orifices, sometimes only frontal avicularia are still visible <bold>E</bold> transverse section of a branch showing the thick walls converging towards the centre of the branch <bold>F</bold> close-up of wedge-shaped polypide cavities visible in transverse section. Scale bars: 500 µm (<bold>A, B, D, E</bold>); 1 mm (<bold>C</bold>); 200 µm (<bold>F</bold>).</p></caption><graphic xmlns:xlink="http://www.w3.org/1999/xlink" xlink:href="zookeys-1053-001-g010.jpg" position="float" orientation="portrait" xlink:type="simple" id="oo_572567.jpg"><uri content-type="original_file" xlink:type="simple">https://binary.pensoft.net/fig/572567</uri></graphic></fig><p>Encrusting base unilaminar, multiserial (Fig. <xref ref-type="fig" rid="F10">10A</xref>), formed by autozooids similar to those of the erect branches (Fig. <xref ref-type="fig" rid="F10">10B</xref>) but with a greater number of oral spines (5–7, commonly six) and, subordinately, autozooids with occluded orifices (not functional) and/or kenozooids, often bearing an adventitious avicularium as those associated with autozooids. Interzooidal communications via basal pore-chambers in the encrusting portion (see <xref ref-type="bibr" rid="B64">Rosso et al. 2014</xref>: fig. 3A) and via multiporous septula in the erect branches (Fig. <xref ref-type="fig" rid="F10">10C</xref>).</p><p>Autozooids rounded hexagonal to lozenge-shaped, 477–779 (661±93, N = 18) × 389–615 (493±68, N = 18) μm (mean L/W = 1.34), distinct, interzooidal boundaries marked by narrow, shallow, locally undulate grooves (Fig. <xref ref-type="fig" rid="F11">11A, B, D</xref>). Frontal shield nearly flat, finely granular, and pseudoporous; about 10 marginal areolae distinguishable from frontal pseudopores only in early ontogeny because larger, subcircular to elongate elliptical, 25–65 μm long; 19–26 subcircular pseudopores, 20–30 μm in diameter, placed centrally on the frontal (Fig. <xref ref-type="fig" rid="F11">11A, B, D</xref>). Transverse section of the branch showing thick frontal and vertical walls, converging towards the centre of the branch, forming wedge-like polypide cavities (Fig. <xref ref-type="fig" rid="F10">10E, F</xref>).</p><p>Primary orifice approximately semi-circular to horseshoe-shaped, 130–151 (143±6, N = 10) × 145–177 (161±10, N = 10) μm (mean <abbrev xmlns:xlink="http://www.w3.org/1999/xlink" xlink:title="orifice length" id="ABBRID0EX3AI" xlink:type="simple">OL</abbrev>/<abbrev xmlns:xlink="http://www.w3.org/1999/xlink" xlink:title="orifice width" id="ABBRID0E23AI" xlink:type="simple">OW</abbrev> = 0.89; mean <abbrev xmlns:xlink="http://www.w3.org/1999/xlink" xlink:title="autozooid length" id="ABBRID0E63AI" xlink:type="simple">ZL</abbrev>/<abbrev xmlns:xlink="http://www.w3.org/1999/xlink" xlink:title="orifice length" id="ABBRID0ED4AI" xlink:type="simple">OL</abbrev> = 4.63), outlined by a thin and smooth raised rim (Fig. <xref ref-type="fig" rid="F11">11C</xref>); hinge-line smooth, straight to slightly concave with two short, blunt lateral condyles and a smooth, proximal shelf sloping outwards; distal margin of the orifice corrugated because of a deeply placed, drawstring-like, arched rim seemingly functioning as support for the closed operculum. Oral spines four, occasionally five, thin (base diameter 15–20 μm), relatively short (60–90 µm), placed distally, often detached (Fig. <xref ref-type="fig" rid="F11">11A, B, D</xref>).</p><p>Ascopore field a narrow, reniform to U-shaped rim of smooth gymnocystal calcification, 50–60 × 57–80 µm, placed 65–80 μm below the orifice, same level as the orifice and the adjacent frontal shield; ascopore opening transversely C-shaped, 40–63 × 5–12 μm, with a massive, upside-down mushroom-shaped tongue projecting from distal edge with radial spines (Fig. <xref ref-type="fig" rid="F11">11A, B</xref>).</p><p>A single, constant, large avicularium, 121–156 (142±9, N = 20) × 119–139 (130±7, N = 20) μm (mean <abbrev xmlns:xlink="http://www.w3.org/1999/xlink" xlink:title="avicularium length" id="ABBRID0EX4AI" xlink:type="simple">AvL</abbrev>/<abbrev xmlns:xlink="http://www.w3.org/1999/xlink" xlink:title="avicularium width" id="ABBRID0E24AI" xlink:type="simple">AvW</abbrev> = 1.09), located laterally, on either side, at about half zooidal length (Figs <xref ref-type="fig" rid="F10">10B, C</xref>, <xref ref-type="fig" rid="F11">11A, B, D, F</xref>); crossbar complete; rostrum short, rounded triangular, channelled, directed laterally or less often distolaterally and slightly upward. Mandible 142–273 μm long, with a pointed, hooked tip, toothed at the level of the rostrum tip, lining proximally to the ascopore when open (Fig. <xref ref-type="fig" rid="F11">11F</xref>).</p><fig id="F11" position="float" orientation="portrait"><object-id xmlns:xlink="http://www.w3.org/1999/xlink" content-type="doi" xlink:type="simple">10.3897/zookeys.1053.65324.figure11</object-id><object-id xmlns:xlink="http://www.w3.org/1999/xlink" content-type="arpha" xlink:type="simple">A0FE5787-0E65-5A20-9CFF-3BC16CB1773F</object-id><label>Figure 11.</label><caption><p><italic><tp:taxon-name><tp:taxon-name-part taxon-name-part-type="genus" reg="Microporella">Microporella</tp:taxon-name-part><tp:taxon-name-part taxon-name-part-type="species" reg="verrucosa">verrucosa</tp:taxon-name-part></tp:taxon-name></italic> (Peach, 1868) from the Ionian Sea, Ciclopi Islands <abbrev xmlns:xlink="http://www.w3.org/1999/xlink" xlink:title="Marine Protected Area" id="ABBRID0E55AI" xlink:type="simple">MPA</abbrev>, <abbrev xmlns:xlink="http://www.w3.org/1999/xlink" content-type="institution" xlink:title="Museum of Palaeontology of the University of Catania" id="ABBRID0EC6AI" xlink:type="simple">PMC</abbrev>. Rosso Collection I.H. B-17a <bold>A</bold> typical rhomboidal autozooids with large avicularia, transversely C-shaped fissure-like ascopore at the same level as the frontal shield, large pseudopores and larger marginal areolae, and thin oral spines surrounding the distal half of the orifice <bold>B</bold> autozooids, two of which have ovicells pierced by small, evenly distributed pseudopores, and outlined by a row of few, large, elongate pores <bold>C</bold> horseshoe-shaped orifice with blunt lateral condyles and slightly corrugated proximal border at the end of a smooth proximal shelf. Note the distal rim of calcification <bold>D</bold> a possibly abutted autozooid lacking the orifice <bold>E</bold> autozooids, one exceptionally developing paired avicularia <bold>F</bold> unbleached colony portion with opercula and open mandibles. Scale bars: 200 µm (<bold>A, B, D–F</bold>); 50 µm (<bold>C</bold>).</p></caption><graphic xmlns:xlink="http://www.w3.org/1999/xlink" xlink:href="zookeys-1053-001-g011.jpg" position="float" orientation="portrait" xlink:type="simple" id="oo_572568.jpg"><uri content-type="original_file" xlink:type="simple">https://binary.pensoft.net/fig/572568</uri></graphic></fig><p>Ovicell non-personate, subglobular, prominent, large, 250–327 (286±36, N = 4) × 384–430 (402±20, N = 4) μm (mean <abbrev xmlns:xlink="http://www.w3.org/1999/xlink" xlink:title="ovicell length" id="ABBRID0E56AI" xlink:type="simple">OvL</abbrev>/<abbrev xmlns:xlink="http://www.w3.org/1999/xlink" xlink:title="ovicell width" id="ABBRID0ECABI" xlink:type="simple">OvW</abbrev> = 0.71), formed by the distal autozooid, obscuring half of the zooidal orifice; calcification fabric similar to frontal shield but with larger and more prominent tubercles, and smaller (15–20 μm in diameter), more closely spaced pseudopores, seemingly radially aligned with rows separated by raised ridges; a discontinuous, peripheral row of larger pseudopores sometimes present (Figs <xref ref-type="fig" rid="F10">10C</xref>, <xref ref-type="fig" rid="F11">11B, E</xref>).</p><p>Ancestrula tatiform (Fig. <xref ref-type="fig" rid="F10">10A, B</xref>), oval (220 × 150 μm), gymnocyst concealed, cryptocyst smooth, narrowing distally; opesia oval (160 × 110 μm); only four, distal spines visible on the single ancestrula observed. Ancestrula budding two distolateral autozooids, and subsequently surrounded by two lateral and one proximal autozooids.</p><p>Older colony parts thickly calcified owing to secondary calcification progressively obliterating zooidal openings including orifices, ascopores and avicularia (Fig. <xref ref-type="fig" rid="F10">10D</xref>), making difficult the distinction between old autozooids and genuine kenozooids that probably also develop.</p></tp:treatment-sec><tp:treatment-sec sec-type="remarks" id="SECID0E1ABI"><title>Remarks.</title><p>First assigned to <italic><tp:taxon-name><tp:taxon-name-part taxon-name-part-type="genus" reg="Eschara">Eschara</tp:taxon-name-part></tp:taxon-name></italic> (<xref ref-type="bibr" rid="B51">Peach 1868</xref>), <italic><tp:taxon-name><tp:taxon-name-part taxon-name-part-type="genus" reg="Eschara">Eschara</tp:taxon-name-part><tp:taxon-name-part taxon-name-part-type="species" reg="verrucosa">verrucosa</tp:taxon-name-part></tp:taxon-name></italic> served as the type species of the genus <italic><tp:taxon-name><tp:taxon-name-part taxon-name-part-type="genus" reg="Diporula">Diporula</tp:taxon-name-part></tp:taxon-name></italic> Hincks, 1879 in which it has been included since then with the exception of <xref ref-type="bibr" rid="B45">Neviani (1896a</xref>, <xref ref-type="bibr" rid="B46">b</xref>). Characters used to distinguish <italic><tp:taxon-name><tp:taxon-name-part taxon-name-part-type="genus" reg="Diporula">Diporula</tp:taxon-name-part></tp:taxon-name></italic> from <italic><tp:taxon-name><tp:taxon-name-part taxon-name-part-type="genus" reg="Microporella">Microporella</tp:taxon-name-part></tp:taxon-name></italic> included the “dendroid zoarium with cylindrical branches” and the morphology of the orifice described as “expanded above, contracted below, and slightly constricted by lateral projections (horseshoe-shaped)” (<xref ref-type="bibr" rid="B40">Hincks 1880</xref>: 220; and similar description in <xref ref-type="bibr" rid="B29">Gautier 1962</xref>: 176). However, both characters seem feeble to justify the distinction between the two genera. At least nine species of <italic><tp:taxon-name><tp:taxon-name-part taxon-name-part-type="genus" reg="Microporella">Microporella</tp:taxon-name-part></tp:taxon-name></italic> possess erect colony-growth, starting with a more or less developed encrusting portion as does <italic><tp:taxon-name><tp:taxon-name-part taxon-name-part-type="genus" reg="Diporula">Diporula</tp:taxon-name-part></tp:taxon-name></italic>. Also the shape of the orifice in <italic><tp:taxon-name><tp:taxon-name-part taxon-name-part-type="genus" reg="Microporella">Microporella</tp:taxon-name-part></tp:taxon-name></italic> species is highly variable (<xref ref-type="bibr" rid="B23">Di Martino et al. 2020a</xref>), with several examples of species having orifices with the proximal margins narrower than the orifice maximum width [e.g., <italic><tp:taxon-name><tp:taxon-name-part taxon-name-part-type="genus" reg="Microporella">Microporella</tp:taxon-name-part><tp:taxon-name-part taxon-name-part-type="species" reg="curta">curta</tp:taxon-name-part></tp:taxon-name></italic> Almeida, Souza, Mengola &amp; Vieira, 2017 from Brazil, <italic><tp:taxon-name><tp:taxon-name-part taxon-name-part-type="genus" reg="Microporella">Microporella</tp:taxon-name-part><tp:taxon-name-part taxon-name-part-type="species" reg="franklini">franklini</tp:taxon-name-part></tp:taxon-name></italic> (Soule, Chaney &amp; Morris, 2003) from California, the Mediterranean <italic><tp:taxon-name><tp:taxon-name-part taxon-name-part-type="genus" reg="Microporella">Microporella</tp:taxon-name-part><tp:taxon-name-part taxon-name-part-type="species" reg="genisii">genisii</tp:taxon-name-part></tp:taxon-name></italic> (Audouin &amp; Savigny, 1826), <italic><tp:taxon-name><tp:taxon-name-part taxon-name-part-type="genus" reg="Microporella">Microporella</tp:taxon-name-part><tp:taxon-name-part taxon-name-part-type="species" reg="hastingsae">hastingsae</tp:taxon-name-part></tp:taxon-name></italic> Harmelin, Ostrovsky, Cáceres-Chamizo &amp; Sanner, 2011 from the Red Sea, and the Arctic <italic><tp:taxon-name><tp:taxon-name-part taxon-name-part-type="genus" reg="Microporella">Microporella</tp:taxon-name-part><tp:taxon-name-part taxon-name-part-type="species" reg="klugei">klugei</tp:taxon-name-part></tp:taxon-name></italic> Kukliński &amp; Taylor, 2008].</p><p>Further differences between <italic><tp:taxon-name><tp:taxon-name-part taxon-name-part-type="genus" reg="Microporella">Microporella</tp:taxon-name-part></tp:taxon-name></italic> and <italic><tp:taxon-name><tp:taxon-name-part taxon-name-part-type="genus" reg="Diporula">Diporula</tp:taxon-name-part></tp:taxon-name></italic> were highlighted by <xref ref-type="bibr" rid="B38">Hayward and Ryland (1999</xref>: 292, 312), including interzooidal communications via basal pore-chambers in the former genus and multiporous septula in the latter, and the presence of pseudopores in the ovicells of <italic><tp:taxon-name><tp:taxon-name-part taxon-name-part-type="genus" reg="Diporula">Diporula</tp:taxon-name-part></tp:taxon-name></italic>. However, multiporous septula were observed, for example, in <italic><tp:taxon-name><tp:taxon-name-part taxon-name-part-type="genus" reg="Microporella">Microporella</tp:taxon-name-part><tp:taxon-name-part taxon-name-part-type="species" reg="ordo">ordo</tp:taxon-name-part></tp:taxon-name></italic> (see <xref ref-type="bibr" rid="B23">Di Martino et al. 2020a</xref>: fig. 7D), and basal pore-chambers were observed in the encrusting portions of <italic><tp:taxon-name><tp:taxon-name-part taxon-name-part-type="genus" reg="Microporella">M.</tp:taxon-name-part><tp:taxon-name-part taxon-name-part-type="species" reg="verrucosa">verrucosa</tp:taxon-name-part></tp:taxon-name></italic>, while pseudopores occur in the ooecium of many <italic><tp:taxon-name><tp:taxon-name-part taxon-name-part-type="genus" reg="Microporella">Microporella</tp:taxon-name-part></tp:taxon-name></italic> species including the type <italic><tp:taxon-name><tp:taxon-name-part taxon-name-part-type="genus" reg="Microporella">M.</tp:taxon-name-part><tp:taxon-name-part taxon-name-part-type="species" reg="ciliata">ciliata</tp:taxon-name-part></tp:taxon-name></italic> (see <xref ref-type="bibr" rid="B41">Kukliński and Taylor 2008</xref>: fig. 1c). A further presumed difference relates to the ooecium porosity, with <italic><tp:taxon-name><tp:taxon-name-part taxon-name-part-type="genus" reg="Diporula">Diporula</tp:taxon-name-part></tp:taxon-name></italic> reported as having a fully perforated endooecium and <italic><tp:taxon-name><tp:taxon-name-part taxon-name-part-type="genus" reg="Microporella">Microporella</tp:taxon-name-part></tp:taxon-name></italic> species usually described as having only pits in the endooecium (<xref ref-type="bibr" rid="B34">Harmelin et al. 2011</xref>: 2; <xref ref-type="bibr" rid="B49">Ostrovsky 2013</xref>: figs 2.43B–D, 2.44A). However, pores clearly perforate the endooecium also in <italic><tp:taxon-name><tp:taxon-name-part taxon-name-part-type="genus" reg="Microporella">Microporella</tp:taxon-name-part></tp:taxon-name></italic> as seen in broken ooecia of <italic><tp:taxon-name><tp:taxon-name-part taxon-name-part-type="genus" reg="Microporella">M.</tp:taxon-name-part><tp:taxon-name-part taxon-name-part-type="species" reg="ichnusae">ichnusae</tp:taxon-name-part></tp:taxon-name></italic> sp. nov. (Fig. <xref ref-type="fig" rid="F6">6B</xref>)</p><p>Based on these observations, here we propose <italic><tp:taxon-name><tp:taxon-name-part taxon-name-part-type="genus" reg="Diporula">Diporula</tp:taxon-name-part></tp:taxon-name></italic> as junior synonym of <italic><tp:taxon-name><tp:taxon-name-part taxon-name-part-type="genus" reg="Microporella">Microporella</tp:taxon-name-part></tp:taxon-name></italic> and resurrect the combination <italic><tp:taxon-name><tp:taxon-name-part taxon-name-part-type="genus" reg="Microporella">Microporella</tp:taxon-name-part><tp:taxon-name-part taxon-name-part-type="species" reg="verrucosa">verrucosa</tp:taxon-name-part></tp:taxon-name></italic> first proposed by <xref ref-type="bibr" rid="B45">Neviani (1896a</xref>, <xref ref-type="bibr" rid="B46">b</xref>). Specimens of a second species of <italic><tp:taxon-name><tp:taxon-name-part taxon-name-part-type="genus" reg="Diporula">Diporula</tp:taxon-name-part></tp:taxon-name></italic>, <italic><tp:taxon-name><tp:taxon-name-part taxon-name-part-type="genus" reg="Diporula">D.</tp:taxon-name-part><tp:taxon-name-part taxon-name-part-type="species" reg="coronula">coronula</tp:taxon-name-part></tp:taxon-name></italic> Ortmann, 1890 need re-examination. Based on the original description and illustration (<xref ref-type="bibr" rid="B47">Ortmann 1890</xref>: 39, pl. 3, fig. 7), this species has a lepralioid orifice with condyles at about one-third of the orifice length, a single avicularium with spathulate mandible, and up to two frontal foramina, characters reminiscent of other cheilostome genera such as, for example, <italic><tp:taxon-name><tp:taxon-name-part taxon-name-part-type="genus" reg="Poricella">Poricella</tp:taxon-name-part></tp:taxon-name></italic> Canu, 1904.</p><p>Specimens originally described as <italic><tp:taxon-name><tp:taxon-name-part taxon-name-part-type="genus" reg="Eschara">Eschara</tp:taxon-name-part><tp:taxon-name-part taxon-name-part-type="species" reg="lunaris">lunaris</tp:taxon-name-part></tp:taxon-name></italic> Waters, 1878, from Pleistocene sediment of eastern Sicily and synonymised with <italic><tp:taxon-name><tp:taxon-name-part taxon-name-part-type="genus" reg="Microporella">M.</tp:taxon-name-part><tp:taxon-name-part taxon-name-part-type="species" reg="verrucosa">verrucosa</tp:taxon-name-part></tp:taxon-name></italic> by <xref ref-type="bibr" rid="B40">Hincks (1880)</xref> need to be re-examined as well to confirm their conspecificity, but this is out of the scope of the present paper.</p><p>The rugose appearance observed by <xref ref-type="bibr" rid="B51">Peach (1868)</xref> and <xref ref-type="bibr" rid="B40">Hincks (1880)</xref>, which inspired the species name, was not observed in our material, although secondary calcification is always very common in older parts of the colony. Intramural budding is rare and restricted to avicularia, while branch regeneration is common, apparently following breakage as indicated by broken autozooids with sharp edges. We also observed zooids with reverse polarity, sometimes budded from old stems with autozooids obliterated by secondary calcification. However, in these instances few whorls of autozooids usually develop from the regeneration surface, with only few tips appearing actively growing. Colony fragments longer than 2 cm can appear twisted, a morphology observed in some cyclostomes (<xref ref-type="bibr" rid="B33">Harmelin 1976</xref>) and other erect cheilostomes from the Gulf of Noto and the Ciclopi <abbrev xmlns:xlink="http://www.w3.org/1999/xlink" xlink:title="Marine Protected Area" id="ABBRID0EMMBI" xlink:type="simple">MPA</abbrev> area (<xref ref-type="bibr" rid="B54">Rosso 1989</xref>). This twisted branch morphology and the ability to regenerate after breakage might represent the adaptation of this species to colonize soft sediment bottoms. Basal, encrusting colony portions are relatively common in our samples and show that the ancestrulae settled on clasts ranging from a few mm to 1–2 cm in size. The ability of this species to encrust small particles, in addition to large substrates in rocky habitats, was suggested by <xref ref-type="bibr" rid="B29">Gautier (1962)</xref> after finding only colony fragments in dredges from sandy-muddy bottoms.</p><p>The diagnostic characters of this species seem constant in the Mediterranean specimens, except for the size of the ascopore related to the development of the distal tongue sometimes leaving only a fissure-like opening. Paired avicularia were observed only in one autozooid (Fig. <xref ref-type="fig" rid="F11">11E</xref>). Higher variability is observed when comparing the Mediterranean specimens with those from the Atlantic (e.g., <xref ref-type="bibr" rid="B38">Hayward and Ryland 1999</xref>: 302, figs 138C, D, 139A, B; unpublished <abbrev xmlns:xlink="http://www.w3.org/1999/xlink" xlink:title="Scanning electron microscopy" id="ABBRID0ECNBI" xlink:type="simple">SEM</abbrev> images provided by P.D. Taylor from Mauritania and Madeira) related to the ascopore shape, the size of the spines, and the distribution and size of pseudopores on the frontal shield, suggesting the existence of a species complex.</p></tp:treatment-sec><tp:treatment-sec sec-type="distribution" id="SECID0EGNBI"><title>Distribution and ecology.</title><p><italic><tp:taxon-name><tp:taxon-name-part taxon-name-part-type="genus" reg="Microporella">Microporella</tp:taxon-name-part><tp:taxon-name-part taxon-name-part-type="species" reg="verrucosa">verrucosa</tp:taxon-name-part></tp:taxon-name></italic> is a warm-temperate species with Atlanto-Mediterranean distribution. In the Atlantic, it has been reported from West Africa to the southwest of the British Isles (<xref ref-type="bibr" rid="B38">Hayward and Ryland 1999</xref>); in the Mediterranean, it occurs preferentially in mid- and outer-shelf habitats below 50–60 m depth, with an optimum at 70–120 m (<xref ref-type="bibr" rid="B29">Gautier 1962</xref>; <xref ref-type="bibr" rid="B72">Zabala 1986</xref>; <xref ref-type="bibr" rid="B54">Rosso 1989</xref>, <xref ref-type="bibr" rid="B55">1996a</xref>; <xref ref-type="bibr" rid="B59">Rosso and Di Martino 2016</xref>), but it was also observed at shallower depths (20 m) in a shadowed open cave in Catalonia (<xref ref-type="bibr" rid="B2">André et al. 2014</xref>). It is associated with shadowed rocky habitats, including the Coralligenous and Semi-Dark and Dark Cave Biocoenoses, and detritic habitats, such as the Coastal Detritic and the Offshore Detritic Biocoenoses (Table <xref ref-type="table" rid="T1">1</xref>; <xref ref-type="bibr" rid="B29">Gautier 1962</xref>; <xref ref-type="bibr" rid="B32">Harmelin 1969</xref>, <xref ref-type="bibr" rid="B33">1976</xref>; <xref ref-type="bibr" rid="B72">Zabala 1986</xref>; <xref ref-type="bibr" rid="B54">Rosso 1989</xref>, <xref ref-type="bibr" rid="B55">1996a</xref>, <xref ref-type="bibr" rid="B56">1996b</xref>; <xref ref-type="bibr" rid="B17">Di Geronimo et al. 1990</xref>; <xref ref-type="bibr" rid="B43">Madurell et al. 2013</xref>; <xref ref-type="bibr" rid="B64">Rosso et al. 2014</xref>, <xref ref-type="bibr" rid="B63">2019b</xref>; <xref ref-type="bibr" rid="B30">Gerovasileiou and Rosso 2016</xref>). However, it is never very common or dominant at sample or habitat scale, occurring only with a few colonies per sample and/or in one out of four or five sampling stations (Table <xref ref-type="table" rid="T1">1</xref>; see also <xref ref-type="bibr" rid="B33">Harmelin 1976</xref>: tables 1, 3).</p><table-wrap id="T1" position="float" orientation="portrait"><label>Table 1.</label><caption><p><italic><tp:taxon-name><tp:taxon-name-part taxon-name-part-type="genus" reg="Microporella">Microporella</tp:taxon-name-part></tp:taxon-name></italic> species studied in this paper with related sampling information and number of specimens found in each sample; numbers in brackets refer to dead specimens. Abbreviations for samples: <abbrev xmlns:xlink="http://www.w3.org/1999/xlink" xlink:title="Piattaforma Siciliana cruise" id="ABBRID0E6QBI" xlink:type="simple">PS/81</abbrev>, Piattaforma Siciliana cruise; <abbrev xmlns:xlink="http://www.w3.org/1999/xlink" xlink:title="Noto cruise" id="ABBRID0EDRBI" xlink:type="simple">N/96</abbrev>, Noto cruise; MZ and GR, Mazzere and Granchi caves from Plemmirio <abbrev xmlns:xlink="http://www.w3.org/1999/xlink" xlink:title="Marine Protected Area" id="ABBRID0EHRBI" xlink:type="simple">MPA</abbrev>; Cast. beach., Castelluccio beached; <abbrev xmlns:xlink="http://www.w3.org/1999/xlink" xlink:title="Gulf of Catania cruise" id="ABBRID0ELRBI" xlink:type="simple">LCT</abbrev>, Gulf of Catania cruise; <abbrev xmlns:xlink="http://www.w3.org/1999/xlink" xlink:title="Ciclopi 2000 cruise" id="ABBRID0EPRBI" xlink:type="simple">CI</abbrev>, Ciclopi 2000 cruise; AC and <abbrev xmlns:xlink="http://www.w3.org/1999/xlink" xlink:title="Ciclopi Islands MPA" id="ABBRID0ETRBI" xlink:type="simple">SM</abbrev>, Ciclopi Islands <abbrev xmlns:xlink="http://www.w3.org/1999/xlink" xlink:title="Marine Protected Area" id="ABBRID0EXRBI" xlink:type="simple">MPA</abbrev> samples; <abbrev xmlns:xlink="http://www.w3.org/1999/xlink" xlink:title="Amendolara Bank cruise" id="ABBRID0E2RBI" xlink:type="simple">AM</abbrev>, Amendolara Bank cruise on board of Urania; PC, Porto Cesareo; Ta I, Taccio I; Ma, Madonna; Sc, Scoglio di Fora; ECE and EBE, Marettimo; <abbrev xmlns:xlink="http://www.w3.org/1999/xlink" xlink:title="Calvì cruise" id="ABBRID0E6RBI" xlink:type="simple">CL</abbrev>, Calvì cruise of the University of Nice; AV, Agios Vasilios; c., cave; cn., Canyon; Isl., Island. Abbreviations for Biocoenoses: DC, Coastal Detritic Bottoms; DL, Offshore Detritic Bottoms; C, Coralligenous; VTC, Terrigenous Muddy Bottoms; DE, Muddy Detritic Bottoms; GSO, Semi-Obscure caves; IA, Infralittoral <tp:taxon-name><tp:taxon-name-part taxon-name-part-type="above-genus">Algae</tp:taxon-name-part></tp:taxon-name>; HP, <tp:taxon-name><tp:taxon-name-part taxon-name-part-type="genus" reg="Posidonia">Posidonia</tp:taxon-name-part></tp:taxon-name> Meadow; GO, Obscure Caves; CB, Cold-Water Corals; na, not applicable; f, fragment.</p></caption><table id="TID0ER2AI" rules="all"><tbody><tr><th rowspan="1" colspan="1">Sea/ Locality</th><th rowspan="1" colspan="1">Sample</th><th rowspan="1" colspan="1">Depth</th><th rowspan="1" colspan="1">Biocoenosis</th><th rowspan="1" colspan="1">
                        <italic><tp:taxon-name>
                            <tp:taxon-name-part taxon-name-part-type="genus" reg="Microporella"/>
                            <tp:taxon-name-part taxon-name-part-type="species" reg="appendiculata">appendiculata</tp:taxon-name-part>
                          </tp:taxon-name></italic>
                      </th><th rowspan="1" colspan="1"><italic><tp:taxon-name><tp:taxon-name-part taxon-name-part-type="genus" reg="Microporella"/><tp:taxon-name-part taxon-name-part-type="species" reg="bicollaris">bicollaris</tp:taxon-name-part></tp:taxon-name></italic> sp. nov.</th><th rowspan="1" colspan="1">
                        <italic><tp:taxon-name>
                            <tp:taxon-name-part taxon-name-part-type="genus" reg="Microporella"/>
                            <tp:taxon-name-part taxon-name-part-type="species" reg="ciliata">ciliata</tp:taxon-name-part>
                          </tp:taxon-name></italic>
                      </th><th rowspan="1" colspan="1"><italic><tp:taxon-name><tp:taxon-name-part taxon-name-part-type="genus" reg="Microporella"/><tp:taxon-name-part taxon-name-part-type="species" reg="ichnusae">ichnusae</tp:taxon-name-part></tp:taxon-name></italic> sp. nov.</th><th rowspan="1" colspan="1">
                        <italic><tp:taxon-name>
                            <tp:taxon-name-part taxon-name-part-type="genus" reg="Microporella"/>
                            <tp:taxon-name-part taxon-name-part-type="species" reg="modesta">modesta</tp:taxon-name-part>
                          </tp:taxon-name></italic>
                      </th><th rowspan="1" colspan="1"><italic><tp:taxon-name><tp:taxon-name-part taxon-name-part-type="genus" reg="Microporella"/><tp:taxon-name-part taxon-name-part-type="species" reg="pachyspina">pachyspina</tp:taxon-name-part></tp:taxon-name></italic> sp. nov.</th><th rowspan="1" colspan="1">sp. A</th><th rowspan="1" colspan="1">
                        <italic><tp:taxon-name>
                            <tp:taxon-name-part taxon-name-part-type="genus" reg="Microporella"/>
                            <tp:taxon-name-part taxon-name-part-type="species" reg="verrucosa">verrucosa</tp:taxon-name-part>
                          </tp:taxon-name></italic>
                      </th></tr><tr><td rowspan="24" colspan="1">Ionian/ Gulf of Noto</td><td rowspan="1" colspan="1"><abbrev xmlns:xlink="http://www.w3.org/1999/xlink" xlink:title="Piattaforma Siciliana cruise" id="ABBRID0EMWBI" xlink:type="simple">PS/81</abbrev> CR1</td><td rowspan="1" colspan="1">45</td><td rowspan="1" colspan="1">DC</td><td rowspan="1" colspan="1">27(8)</td><td rowspan="1" colspan="1"/><td rowspan="1" colspan="1"/><td rowspan="1" colspan="1"/><td rowspan="1" colspan="1">16(12)</td><td rowspan="1" colspan="1"/><td rowspan="1" colspan="1"/><td rowspan="1" colspan="1"/></tr><tr><td rowspan="1" colspan="1"><abbrev xmlns:xlink="http://www.w3.org/1999/xlink" xlink:title="Piattaforma Siciliana cruise" id="ABBRID0ETXBI" xlink:type="simple">PS/81</abbrev> 2B</td><td rowspan="1" colspan="1">65</td><td rowspan="1" colspan="1">DC</td><td rowspan="1" colspan="1"/><td rowspan="1" colspan="1"/><td rowspan="1" colspan="1"/><td rowspan="1" colspan="1"/><td rowspan="1" colspan="1"/><td rowspan="1" colspan="1"/><td rowspan="1" colspan="1"/><td rowspan="1" colspan="1">(2)</td></tr><tr><td rowspan="1" colspan="1"><abbrev xmlns:xlink="http://www.w3.org/1999/xlink" xlink:title="Piattaforma Siciliana cruise" id="ABBRID0E1YBI" xlink:type="simple">PS/81</abbrev> 2C</td><td rowspan="1" colspan="1">83–74</td><td rowspan="1" colspan="1">DC</td><td rowspan="1" colspan="1"/><td rowspan="1" colspan="1"/><td rowspan="1" colspan="1"/><td rowspan="1" colspan="1"/><td rowspan="1" colspan="1"/><td rowspan="1" colspan="1"/><td rowspan="1" colspan="1"/><td rowspan="1" colspan="1">1(44)</td></tr><tr><td rowspan="1" colspan="1"><abbrev xmlns:xlink="http://www.w3.org/1999/xlink" xlink:title="Piattaforma Siciliana cruise" id="ABBRID0EB1BI" xlink:type="simple">PS/81</abbrev> 2XA</td><td rowspan="1" colspan="1">128</td><td rowspan="1" colspan="1">DL</td><td rowspan="1" colspan="1"/><td rowspan="1" colspan="1"/><td rowspan="1" colspan="1"/><td rowspan="1" colspan="1"/><td rowspan="1" colspan="1"/><td rowspan="1" colspan="1"/><td rowspan="1" colspan="1"/><td rowspan="1" colspan="1">(4)</td></tr><tr><td rowspan="1" colspan="1"><abbrev xmlns:xlink="http://www.w3.org/1999/xlink" xlink:title="Piattaforma Siciliana cruise" id="ABBRID0EI2BI" xlink:type="simple">PS/81</abbrev> 2XB</td><td rowspan="1" colspan="1">120</td><td rowspan="1" colspan="1">DL</td><td rowspan="1" colspan="1"/><td rowspan="1" colspan="1"/><td rowspan="1" colspan="1"/><td rowspan="1" colspan="1"/><td rowspan="1" colspan="1">(1)</td><td rowspan="1" colspan="1"/><td rowspan="1" colspan="1"/><td rowspan="1" colspan="1">(28)</td></tr><tr><td rowspan="1" colspan="1"><abbrev xmlns:xlink="http://www.w3.org/1999/xlink" xlink:title="Piattaforma Siciliana cruise" id="ABBRID0EP3BI" xlink:type="simple">PS/81</abbrev> 4C</td><td rowspan="1" colspan="1">95–86</td><td rowspan="1" colspan="1">DL</td><td rowspan="1" colspan="1"/><td rowspan="1" colspan="1"/><td rowspan="1" colspan="1"/><td rowspan="1" colspan="1"/><td rowspan="1" colspan="1">(1)</td><td rowspan="1" colspan="1"/><td rowspan="1" colspan="1"/><td rowspan="1" colspan="1">(32)</td></tr><tr><td rowspan="1" colspan="1"><abbrev xmlns:xlink="http://www.w3.org/1999/xlink" xlink:title="Piattaforma Siciliana cruise" id="ABBRID0EW4BI" xlink:type="simple">PS/81</abbrev> 4C1</td><td rowspan="1" colspan="1">89–84</td><td rowspan="1" colspan="1">DL</td><td rowspan="1" colspan="1"/><td rowspan="1" colspan="1"/><td rowspan="1" colspan="1"/><td rowspan="1" colspan="1"/><td rowspan="1" colspan="1"/><td rowspan="1" colspan="1"/><td rowspan="1" colspan="1"/><td rowspan="1" colspan="1">(44)</td></tr><tr><td rowspan="1" colspan="1"><abbrev xmlns:xlink="http://www.w3.org/1999/xlink" xlink:title="Piattaforma Siciliana cruise" id="ABBRID0E45BI" xlink:type="simple">PS/81</abbrev> 4X</td><td rowspan="1" colspan="1">102–93</td><td rowspan="1" colspan="1">DL</td><td rowspan="1" colspan="1"/><td rowspan="1" colspan="1"/><td rowspan="1" colspan="1"/><td rowspan="1" colspan="1"/><td rowspan="1" colspan="1">(1)</td><td rowspan="1" colspan="1"/><td rowspan="1" colspan="1"/><td rowspan="1" colspan="1">1(33)</td></tr><tr><td rowspan="1" colspan="1"><abbrev xmlns:xlink="http://www.w3.org/1999/xlink" xlink:title="Piattaforma Siciliana cruise" id="ABBRID0EEACI" xlink:type="simple">PS/81</abbrev> 6D</td><td rowspan="1" colspan="1">98–96</td><td rowspan="1" colspan="1">DL</td><td rowspan="1" colspan="1"/><td rowspan="1" colspan="1"/><td rowspan="1" colspan="1"/><td rowspan="1" colspan="1"/><td rowspan="1" colspan="1"/><td rowspan="1" colspan="1"/><td rowspan="1" colspan="1"/><td rowspan="1" colspan="1">(87)</td></tr><tr><td rowspan="1" colspan="1"><abbrev xmlns:xlink="http://www.w3.org/1999/xlink" xlink:title="Piattaforma Siciliana cruise" id="ABBRID0ELBCI" xlink:type="simple">PS/81</abbrev> 9B</td><td rowspan="1" colspan="1">44</td><td rowspan="1" colspan="1">DC</td><td rowspan="1" colspan="1">(1)</td><td rowspan="1" colspan="1"/><td rowspan="1" colspan="1"/><td rowspan="1" colspan="1"/><td rowspan="1" colspan="1">(1)</td><td rowspan="1" colspan="1"/><td rowspan="1" colspan="1"/><td rowspan="1" colspan="1"/></tr><tr><td rowspan="1" colspan="1"><abbrev xmlns:xlink="http://www.w3.org/1999/xlink" xlink:title="Piattaforma Siciliana cruise" id="ABBRID0ESCCI" xlink:type="simple">PS/81</abbrev> 9C</td><td rowspan="1" colspan="1">60</td><td rowspan="1" colspan="1">DC</td><td rowspan="1" colspan="1"/><td rowspan="1" colspan="1"/><td rowspan="1" colspan="1"/><td rowspan="1" colspan="1"/><td rowspan="1" colspan="1">(1)</td><td rowspan="1" colspan="1"/><td rowspan="1" colspan="1"/><td rowspan="1" colspan="1">(3)</td></tr><tr><td rowspan="1" colspan="1"><abbrev xmlns:xlink="http://www.w3.org/1999/xlink" xlink:title="Piattaforma Siciliana cruise" id="ABBRID0EZDCI" xlink:type="simple">PS/81</abbrev> 9D</td><td rowspan="1" colspan="1">78</td><td rowspan="1" colspan="1">DC</td><td rowspan="1" colspan="1"/><td rowspan="1" colspan="1"/><td rowspan="1" colspan="1"/><td rowspan="1" colspan="1"/><td rowspan="1" colspan="1">(12)</td><td rowspan="1" colspan="1"/><td rowspan="1" colspan="1"/><td rowspan="1" colspan="1">10(24)</td></tr><tr><td rowspan="1" colspan="1"><abbrev xmlns:xlink="http://www.w3.org/1999/xlink" xlink:title="Piattaforma Siciliana cruise" id="ABBRID0EAFCI" xlink:type="simple">PS/81</abbrev> 10C</td><td rowspan="1" colspan="1">60</td><td rowspan="1" colspan="1">DC</td><td rowspan="1" colspan="1">(1)</td><td rowspan="1" colspan="1"/><td rowspan="1" colspan="1"/><td rowspan="1" colspan="1"/><td rowspan="1" colspan="1">(1)</td><td rowspan="1" colspan="1"/><td rowspan="1" colspan="1"/><td rowspan="1" colspan="1">(1)</td></tr><tr><td rowspan="1" colspan="1"><abbrev xmlns:xlink="http://www.w3.org/1999/xlink" xlink:title="Piattaforma Siciliana cruise" id="ABBRID0EHGCI" xlink:type="simple">PS/81</abbrev> 11E</td><td rowspan="1" colspan="1">98</td><td rowspan="1" colspan="1">DL</td><td rowspan="1" colspan="1"/><td rowspan="1" colspan="1"/><td rowspan="1" colspan="1"/><td rowspan="1" colspan="1"/><td rowspan="1" colspan="1">(2)</td><td rowspan="1" colspan="1"/><td rowspan="1" colspan="1"/><td rowspan="1" colspan="1">(13)</td></tr><tr><td rowspan="1" colspan="1"><abbrev xmlns:xlink="http://www.w3.org/1999/xlink" xlink:title="Noto cruise" id="ABBRID0EOHCI" xlink:type="simple">N/96</abbrev> 3C</td><td rowspan="1" colspan="1">20</td><td rowspan="1" colspan="1">C</td><td rowspan="1" colspan="1"/><td rowspan="1" colspan="1"/><td rowspan="1" colspan="1"/><td rowspan="1" colspan="1"/><td rowspan="1" colspan="1">11</td><td rowspan="1" colspan="1"/><td rowspan="1" colspan="1"/><td rowspan="1" colspan="1"/></tr><tr><td rowspan="1" colspan="1"><abbrev xmlns:xlink="http://www.w3.org/1999/xlink" xlink:title="Noto cruise" id="ABBRID0EVICI" xlink:type="simple">N/96</abbrev> 5E</td><td rowspan="1" colspan="1">40</td><td rowspan="1" colspan="1">C-DC</td><td rowspan="1" colspan="1"/><td rowspan="1" colspan="1"/><td rowspan="1" colspan="1"/><td rowspan="1" colspan="1"/><td rowspan="1" colspan="1">1</td><td rowspan="1" colspan="1"/><td rowspan="1" colspan="1"/><td rowspan="1" colspan="1"/></tr><tr><td rowspan="1" colspan="1"><abbrev xmlns:xlink="http://www.w3.org/1999/xlink" xlink:title="Noto cruise" id="ABBRID0E3JCI" xlink:type="simple">N/96</abbrev> 6C</td><td rowspan="1" colspan="1">45</td><td rowspan="1" colspan="1">VTC</td><td rowspan="1" colspan="1">2</td><td rowspan="1" colspan="1"/><td rowspan="1" colspan="1"/><td rowspan="1" colspan="1"/><td rowspan="1" colspan="1"/><td rowspan="1" colspan="1"/><td rowspan="1" colspan="1"/><td rowspan="1" colspan="1"/></tr><tr><td rowspan="1" colspan="1"><abbrev xmlns:xlink="http://www.w3.org/1999/xlink" xlink:title="Noto cruise" id="ABBRID0EDLCI" xlink:type="simple">N/96</abbrev> 7E</td><td rowspan="1" colspan="1">35</td><td rowspan="1" colspan="1">C</td><td rowspan="1" colspan="1"/><td rowspan="1" colspan="1"/><td rowspan="1" colspan="1"/><td rowspan="1" colspan="1"/><td rowspan="1" colspan="1">12</td><td rowspan="1" colspan="1"/><td rowspan="1" colspan="1"/><td rowspan="1" colspan="1"/></tr><tr><td rowspan="1" colspan="1"><abbrev xmlns:xlink="http://www.w3.org/1999/xlink" xlink:title="Noto cruise" id="ABBRID0EKMCI" xlink:type="simple">N/96</abbrev> 8I</td><td rowspan="1" colspan="1">77</td><td rowspan="1" colspan="1">DE</td><td rowspan="1" colspan="1"/><td rowspan="1" colspan="1"/><td rowspan="1" colspan="1"/><td rowspan="1" colspan="1"/><td rowspan="1" colspan="1"/><td rowspan="1" colspan="1"/><td rowspan="1" colspan="1"/><td rowspan="1" colspan="1">1</td></tr><tr><td rowspan="1" colspan="1"><abbrev xmlns:xlink="http://www.w3.org/1999/xlink" xlink:title="Noto cruise" id="ABBRID0ERNCI" xlink:type="simple">N/96</abbrev> 9E</td><td rowspan="1" colspan="1">50</td><td rowspan="1" colspan="1">DC</td><td rowspan="1" colspan="1">1</td><td rowspan="1" colspan="1"/><td rowspan="1" colspan="1"/><td rowspan="1" colspan="1"/><td rowspan="1" colspan="1"/><td rowspan="1" colspan="1"/><td rowspan="1" colspan="1"/><td rowspan="1" colspan="1"/></tr><tr><td rowspan="1" colspan="1"><abbrev xmlns:xlink="http://www.w3.org/1999/xlink" xlink:title="Noto cruise" id="ABBRID0EYOCI" xlink:type="simple">N/96</abbrev> 10G</td><td rowspan="1" colspan="1">82</td><td rowspan="1" colspan="1">DE</td><td rowspan="1" colspan="1"/><td rowspan="1" colspan="1"/><td rowspan="1" colspan="1"/><td rowspan="1" colspan="1"/><td rowspan="1" colspan="1">1</td><td rowspan="1" colspan="1"/><td rowspan="1" colspan="1"/><td rowspan="1" colspan="1">6</td></tr><tr><td rowspan="1" colspan="1"><abbrev xmlns:xlink="http://www.w3.org/1999/xlink" xlink:title="Noto cruise" id="ABBRID0E6PCI" xlink:type="simple">N/96</abbrev> 10H</td><td rowspan="1" colspan="1">80</td><td rowspan="1" colspan="1">DE-DL</td><td rowspan="1" colspan="1"/><td rowspan="1" colspan="1"/><td rowspan="1" colspan="1"/><td rowspan="1" colspan="1"/><td rowspan="1" colspan="1"/><td rowspan="1" colspan="1"/><td rowspan="1" colspan="1"/><td rowspan="1" colspan="1">4</td></tr><tr><td rowspan="1" colspan="1"><abbrev xmlns:xlink="http://www.w3.org/1999/xlink" xlink:title="Noto cruise" id="ABBRID0EGRCI" xlink:type="simple">N/96</abbrev> 10 I</td><td rowspan="1" colspan="1">107</td><td rowspan="1" colspan="1">DL</td><td rowspan="1" colspan="1"/><td rowspan="1" colspan="1"/><td rowspan="1" colspan="1"/><td rowspan="1" colspan="1"/><td rowspan="1" colspan="1">(1)</td><td rowspan="1" colspan="1"/><td rowspan="1" colspan="1"/><td rowspan="1" colspan="1"/></tr><tr><td rowspan="1" colspan="1"><abbrev xmlns:xlink="http://www.w3.org/1999/xlink" xlink:title="Noto cruise" id="ABBRID0ENSCI" xlink:type="simple">N/96</abbrev> WP</td><td rowspan="1" colspan="1">90</td><td rowspan="1" colspan="1">DL</td><td rowspan="1" colspan="1"/><td rowspan="1" colspan="1"/><td rowspan="1" colspan="1">(1)</td><td rowspan="1" colspan="1"/><td rowspan="1" colspan="1">(24)</td><td rowspan="1" colspan="1"/><td rowspan="1" colspan="1"/><td rowspan="1" colspan="1"/></tr><tr><td rowspan="2" colspan="1">Ionian/ Plemmirio caves</td><td rowspan="1" colspan="1">MZ1</td><td rowspan="1" colspan="1">≈23</td><td rowspan="1" colspan="1">GSO</td><td rowspan="1" colspan="1"/><td rowspan="1" colspan="1">(1)</td><td rowspan="1" colspan="1"/><td rowspan="1" colspan="1"/><td rowspan="1" colspan="1"/><td rowspan="1" colspan="1"/><td rowspan="1" colspan="1"/><td rowspan="1" colspan="1"/></tr><tr><td rowspan="1" colspan="1">GR E</td><td rowspan="1" colspan="1">≈19</td><td rowspan="1" colspan="1">C</td><td rowspan="1" colspan="1"/><td rowspan="1" colspan="1"/><td rowspan="1" colspan="1"/><td rowspan="1" colspan="1"/><td rowspan="1" colspan="1">3(1)</td><td rowspan="1" colspan="1"/><td rowspan="1" colspan="1"/><td rowspan="1" colspan="1"/></tr><tr><td rowspan="20" colspan="1">Ionian/ Gulf of Catania</td><td rowspan="1" colspan="1">Cast. beac.</td><td rowspan="1" colspan="1">0</td><td rowspan="1" colspan="1">na</td><td rowspan="1" colspan="1"/><td rowspan="1" colspan="1"/><td rowspan="1" colspan="1"/><td rowspan="1" colspan="1"/><td rowspan="1" colspan="1">15</td><td rowspan="1" colspan="1"/><td rowspan="1" colspan="1"/><td rowspan="1" colspan="1"/></tr><tr><td rowspan="1" colspan="1">LCT69</td><td rowspan="1" colspan="1">90</td><td rowspan="1" colspan="1">DL</td><td rowspan="1" colspan="1"/><td rowspan="1" colspan="1"/><td rowspan="1" colspan="1"/><td rowspan="1" colspan="1"/><td rowspan="1" colspan="1">(2)</td><td rowspan="1" colspan="1"/><td rowspan="1" colspan="1"/><td rowspan="1" colspan="1">(18)</td></tr><tr><td rowspan="1" colspan="1">Ognina</td><td rowspan="1" colspan="1">4</td><td rowspan="1" colspan="1">plastic</td><td rowspan="1" colspan="1"/><td rowspan="1" colspan="1"/><td rowspan="1" colspan="1"/><td rowspan="1" colspan="1"/><td rowspan="1" colspan="1">2</td><td rowspan="1" colspan="1"/><td rowspan="1" colspan="1"/><td rowspan="1" colspan="1"/></tr><tr><td rowspan="1" colspan="1"><abbrev xmlns:xlink="http://www.w3.org/1999/xlink" xlink:title="Ciclopi 2000 cruise" id="ABBRID0EEZCI" xlink:type="simple">CI</abbrev> 2G</td><td rowspan="1" colspan="1">87.5</td><td rowspan="1" colspan="1">DE-DL</td><td rowspan="1" colspan="1"/><td rowspan="1" colspan="1"/><td rowspan="1" colspan="1"/><td rowspan="1" colspan="1"/><td rowspan="1" colspan="1">(4)</td><td rowspan="1" colspan="1"/><td rowspan="1" colspan="1"/><td rowspan="1" colspan="1">1(3)</td></tr><tr><td rowspan="1" colspan="1"><abbrev xmlns:xlink="http://www.w3.org/1999/xlink" xlink:title="Ciclopi 2000 cruise" id="ABBRID0EL1CI" xlink:type="simple">CI</abbrev> 3H</td><td rowspan="1" colspan="1">71</td><td rowspan="1" colspan="1">DC</td><td rowspan="1" colspan="1"/><td rowspan="1" colspan="1"/><td rowspan="1" colspan="1"/><td rowspan="1" colspan="1"/><td rowspan="1" colspan="1"/><td rowspan="1" colspan="1"/><td rowspan="1" colspan="1"/><td rowspan="1" colspan="1">(1)</td></tr><tr><td rowspan="1" colspan="1"><abbrev xmlns:xlink="http://www.w3.org/1999/xlink" xlink:title="Ciclopi 2000 cruise" id="ABBRID0ES2CI" xlink:type="simple">CI</abbrev> 4E</td><td rowspan="1" colspan="1">52</td><td rowspan="1" colspan="1">DC</td><td rowspan="1" colspan="1">1</td><td rowspan="1" colspan="1"/><td rowspan="1" colspan="1"/><td rowspan="1" colspan="1"/><td rowspan="1" colspan="1"/><td rowspan="1" colspan="1"/><td rowspan="1" colspan="1"/><td rowspan="1" colspan="1">(1)</td></tr><tr><td rowspan="1" colspan="1"><abbrev xmlns:xlink="http://www.w3.org/1999/xlink" xlink:title="Ciclopi 2000 cruise" id="ABBRID0EZ3CI" xlink:type="simple">CI</abbrev> 6H</td><td rowspan="1" colspan="1">75</td><td rowspan="1" colspan="1">DC?</td><td rowspan="1" colspan="1"/><td rowspan="1" colspan="1"/><td rowspan="1" colspan="1"/><td rowspan="1" colspan="1"/><td rowspan="1" colspan="1"/><td rowspan="1" colspan="1"/><td rowspan="1" colspan="1"/><td rowspan="1" colspan="1">1(2)</td></tr><tr><td rowspan="1" colspan="1"><abbrev xmlns:xlink="http://www.w3.org/1999/xlink" xlink:title="Ciclopi 2000 cruise" id="ABBRID0EA5CI" xlink:type="simple">CI</abbrev> 8F</td><td rowspan="1" colspan="1">79</td><td rowspan="1" colspan="1">DC</td><td rowspan="1" colspan="1"/><td rowspan="1" colspan="1"/><td rowspan="1" colspan="1"/><td rowspan="1" colspan="1"/><td rowspan="1" colspan="1"/><td rowspan="1" colspan="1"/><td rowspan="1" colspan="1"/><td rowspan="1" colspan="1">(1)</td></tr><tr><td rowspan="1" colspan="1"><abbrev xmlns:xlink="http://www.w3.org/1999/xlink" xlink:title="Ciclopi 2000 cruise" id="ABBRID0EH6CI" xlink:type="simple">CI</abbrev> 8H</td><td rowspan="1" colspan="1">92.5</td><td rowspan="1" colspan="1">DE-DL</td><td rowspan="1" colspan="1"/><td rowspan="1" colspan="1"/><td rowspan="1" colspan="1"/><td rowspan="1" colspan="1"/><td rowspan="1" colspan="1"/><td rowspan="1" colspan="1"/><td rowspan="1" colspan="1"/><td rowspan="1" colspan="1">(1)</td></tr><tr><td rowspan="1" colspan="1"><abbrev xmlns:xlink="http://www.w3.org/1999/xlink" xlink:title="Ciclopi 2000 cruise" id="ABBRID0EOADI" xlink:type="simple">CI</abbrev> 8I</td><td rowspan="1" colspan="1">95</td><td rowspan="1" colspan="1">DE-DL</td><td rowspan="1" colspan="1"/><td rowspan="1" colspan="1"/><td rowspan="1" colspan="1"/><td rowspan="1" colspan="1"/><td rowspan="1" colspan="1">(3)</td><td rowspan="1" colspan="1"/><td rowspan="1" colspan="1"/><td rowspan="1" colspan="1">(1)</td></tr><tr><td rowspan="1" colspan="1"><abbrev xmlns:xlink="http://www.w3.org/1999/xlink" xlink:title="Ciclopi 2000 cruise" id="ABBRID0EVBDI" xlink:type="simple">CI</abbrev> 9G</td><td rowspan="1" colspan="1">63</td><td rowspan="1" colspan="1">DC</td><td rowspan="1" colspan="1"/><td rowspan="1" colspan="1"/><td rowspan="1" colspan="1"/><td rowspan="1" colspan="1"/><td rowspan="1" colspan="1">(10)</td><td rowspan="1" colspan="1"/><td rowspan="1" colspan="1"/><td rowspan="1" colspan="1">(30)f</td></tr><tr><td rowspan="1" colspan="1"><abbrev xmlns:xlink="http://www.w3.org/1999/xlink" xlink:title="Ciclopi 2000 cruise" id="ABBRID0E3CDI" xlink:type="simple">CI</abbrev> 10G</td><td rowspan="1" colspan="1">85</td><td rowspan="1" colspan="1">DC-DE</td><td rowspan="1" colspan="1"/><td rowspan="1" colspan="1"/><td rowspan="1" colspan="1"/><td rowspan="1" colspan="1"/><td rowspan="1" colspan="1"/><td rowspan="1" colspan="1"/><td rowspan="1" colspan="1"/><td rowspan="1" colspan="1">(1)</td></tr><tr><td rowspan="1" colspan="1"><abbrev xmlns:xlink="http://www.w3.org/1999/xlink" xlink:title="Ciclopi 2000 cruise" id="ABBRID0EDEDI" xlink:type="simple">CI</abbrev> 12E</td><td rowspan="1" colspan="1">62</td><td rowspan="1" colspan="1">DC</td><td rowspan="1" colspan="1"/><td rowspan="1" colspan="1"/><td rowspan="1" colspan="1"/><td rowspan="1" colspan="1"/><td rowspan="1" colspan="1">(7)</td><td rowspan="1" colspan="1"/><td rowspan="1" colspan="1"/><td rowspan="1" colspan="1">(2)</td></tr><tr><td rowspan="1" colspan="1"><abbrev xmlns:xlink="http://www.w3.org/1999/xlink" xlink:title="Ciclopi 2000 cruise" id="ABBRID0EKFDI" xlink:type="simple">CI</abbrev> 12F</td><td rowspan="1" colspan="1">70</td><td rowspan="1" colspan="1">DC</td><td rowspan="1" colspan="1"/><td rowspan="1" colspan="1"/><td rowspan="1" colspan="1"/><td rowspan="1" colspan="1"/><td rowspan="1" colspan="1">(1)</td><td rowspan="1" colspan="1"/><td rowspan="1" colspan="1"/><td rowspan="1" colspan="1">(2)</td></tr><tr><td rowspan="1" colspan="1"><abbrev xmlns:xlink="http://www.w3.org/1999/xlink" xlink:title="Ciclopi 2000 cruise" id="ABBRID0ERGDI" xlink:type="simple">CI</abbrev> 12G</td><td rowspan="1" colspan="1">83</td><td rowspan="1" colspan="1">DE-DL</td><td rowspan="1" colspan="1"/><td rowspan="1" colspan="1"/><td rowspan="1" colspan="1"/><td rowspan="1" colspan="1"/><td rowspan="1" colspan="1">(5)</td><td rowspan="1" colspan="1"/><td rowspan="1" colspan="1"/><td rowspan="1" colspan="1">(1)</td></tr><tr><td rowspan="1" colspan="1"><abbrev xmlns:xlink="http://www.w3.org/1999/xlink" xlink:title="Ciclopi 2000 cruise" id="ABBRID0EYHDI" xlink:type="simple">CI</abbrev> 13H</td><td rowspan="1" colspan="1">105</td><td rowspan="1" colspan="1">DL</td><td rowspan="1" colspan="1"/><td rowspan="1" colspan="1"/><td rowspan="1" colspan="1"/><td rowspan="1" colspan="1"/><td rowspan="1" colspan="1"/><td rowspan="1" colspan="1"/><td rowspan="1" colspan="1"/><td rowspan="1" colspan="1">10(32) f</td></tr><tr><td rowspan="1" colspan="1"><abbrev xmlns:xlink="http://www.w3.org/1999/xlink" xlink:title="Ciclopi 2000 cruise" id="ABBRID0E6IDI" xlink:type="simple">CI</abbrev> 14G</td><td rowspan="1" colspan="1">90</td><td rowspan="1" colspan="1">DL</td><td rowspan="1" colspan="1">1</td><td rowspan="1" colspan="1"/><td rowspan="1" colspan="1"/><td rowspan="1" colspan="1"/><td rowspan="1" colspan="1"/><td rowspan="1" colspan="1"/><td rowspan="1" colspan="1"/><td rowspan="1" colspan="1">(1)</td></tr><tr><td rowspan="1" colspan="1">AC/L</td><td rowspan="1" colspan="1">50</td><td rowspan="1" colspan="1">C</td><td rowspan="1" colspan="1"/><td rowspan="1" colspan="1"/><td rowspan="1" colspan="1"/><td rowspan="1" colspan="1"/><td rowspan="1" colspan="1"/><td rowspan="1" colspan="1"/><td rowspan="1" colspan="1"/><td rowspan="1" colspan="1">(16)</td></tr><tr><td rowspan="1" colspan="1">AC/1B</td><td rowspan="1" colspan="1">110</td><td rowspan="1" colspan="1">DL</td><td rowspan="1" colspan="1"/><td rowspan="1" colspan="1"/><td rowspan="1" colspan="1"/><td rowspan="1" colspan="1"/><td rowspan="1" colspan="1"/><td rowspan="1" colspan="1"/><td rowspan="1" colspan="1"/><td rowspan="1" colspan="1">11(18) f</td></tr><tr><td rowspan="1" colspan="1">SM1Z25</td><td rowspan="1" colspan="1">25</td><td rowspan="1" colspan="1">IA</td><td rowspan="1" colspan="1"/><td rowspan="1" colspan="1"/><td rowspan="1" colspan="1"/><td rowspan="1" colspan="1"/><td rowspan="1" colspan="1">1</td><td rowspan="1" colspan="1"/><td rowspan="1" colspan="1"/><td rowspan="1" colspan="1"/></tr><tr><td rowspan="1" colspan="1">Ionian</td><td rowspan="1" colspan="1">Messina Strait</td><td rowspan="1" colspan="1">65</td><td rowspan="1" colspan="1">no data</td><td rowspan="1" colspan="1"/><td rowspan="1" colspan="1"/><td rowspan="1" colspan="1"/><td rowspan="1" colspan="1"/><td rowspan="1" colspan="1"/><td rowspan="1" colspan="1"/><td rowspan="1" colspan="1"/><td rowspan="1" colspan="1">2</td></tr><tr><td rowspan="3" colspan="1">Ionian/ Gulf of Taranto</td><td rowspan="1" colspan="1"><abbrev xmlns:xlink="http://www.w3.org/1999/xlink" xlink:title="Amendolara Bank cruise" id="ABBRID0EUODI" xlink:type="simple">AM</abbrev> 1D</td><td rowspan="1" colspan="1">30–40</td><td rowspan="1" colspan="1">DC</td><td rowspan="1" colspan="1"/><td rowspan="1" colspan="1"/><td rowspan="1" colspan="1"/><td rowspan="1" colspan="1"/><td rowspan="1" colspan="1">1</td><td rowspan="1" colspan="1"/><td rowspan="1" colspan="1"/><td rowspan="1" colspan="1">(3)</td></tr><tr><td rowspan="1" colspan="1"><abbrev xmlns:xlink="http://www.w3.org/1999/xlink" xlink:title="Amendolara Bank cruise" id="ABBRID0E2PDI" xlink:type="simple">AM</abbrev> 5D</td><td rowspan="1" colspan="1">40</td><td rowspan="1" colspan="1">DC</td><td rowspan="1" colspan="1"/><td rowspan="1" colspan="1"/><td rowspan="1" colspan="1"/><td rowspan="1" colspan="1"/><td rowspan="1" colspan="1">1</td><td rowspan="1" colspan="1"/><td rowspan="1" colspan="1"/><td rowspan="1" colspan="1">(1)</td></tr><tr><td rowspan="1" colspan="1">PCI 10</td><td rowspan="1" colspan="1">5–15</td><td rowspan="1" colspan="1">C</td><td rowspan="1" colspan="1"/><td rowspan="1" colspan="1">2(1)</td><td rowspan="1" colspan="1"/><td rowspan="1" colspan="1"/><td rowspan="1" colspan="1"/><td rowspan="1" colspan="1"/><td rowspan="1" colspan="1"/><td rowspan="1" colspan="1"/></tr><tr><td rowspan="3" colspan="1">Sicily Strait/ Pelagian Island</td><td rowspan="1" colspan="1">Ta I cave</td><td rowspan="1" colspan="1">10–20</td><td rowspan="1" colspan="1">C-GSO</td><td rowspan="1" colspan="1"/><td rowspan="1" colspan="1"/><td rowspan="1" colspan="1"/><td rowspan="1" colspan="1"/><td rowspan="1" colspan="1">1(1)</td><td rowspan="1" colspan="1"/><td rowspan="1" colspan="1"/><td rowspan="1" colspan="1"/></tr><tr><td rowspan="1" colspan="1">Ma cave</td><td rowspan="1" colspan="1">15</td><td rowspan="1" colspan="1">GSO</td><td rowspan="1" colspan="1"/><td rowspan="1" colspan="1"/><td rowspan="1" colspan="1"/><td rowspan="1" colspan="1"/><td rowspan="1" colspan="1">1</td><td rowspan="1" colspan="1"/><td rowspan="1" colspan="1"/><td rowspan="1" colspan="1"/></tr><tr><td rowspan="1" colspan="1">Sc cave</td><td rowspan="1" colspan="1">10</td><td rowspan="1" colspan="1">GSO</td><td rowspan="1" colspan="1"/><td rowspan="1" colspan="1"/><td rowspan="1" colspan="1"/><td rowspan="1" colspan="1"/><td rowspan="1" colspan="1">2(2)</td><td rowspan="1" colspan="1"/><td rowspan="1" colspan="1"/><td rowspan="1" colspan="1"/></tr><tr><td rowspan="2" colspan="1">Sicily Strait/ Egadi Island</td><td rowspan="1" colspan="1">ECE 5</td><td rowspan="1" colspan="1">8</td><td rowspan="2" colspan="1">IA; IA-HP</td><td rowspan="1" colspan="1"/><td rowspan="1" colspan="1"/><td rowspan="1" colspan="1"/><td rowspan="1" colspan="1"/><td rowspan="1" colspan="1">ca.100</td><td rowspan="1" colspan="1">3</td><td rowspan="1" colspan="1"/><td rowspan="1" colspan="1"/></tr><tr><td rowspan="1" colspan="1">EBE/EBI</td><td rowspan="1" colspan="1">19</td><td rowspan="1" colspan="1"/><td rowspan="1" colspan="1"/><td rowspan="1" colspan="1"/><td rowspan="1" colspan="1"/><td rowspan="1" colspan="1"/><td rowspan="1" colspan="1">15</td><td rowspan="1" colspan="1"/><td rowspan="1" colspan="1"/></tr><tr><td rowspan="2" colspan="1">Tyrrhenian</td><td rowspan="1" colspan="1">Palinuro c.</td><td rowspan="1" colspan="1">46</td><td rowspan="1" colspan="1">GO</td><td rowspan="1" colspan="1"/><td rowspan="1" colspan="1"/><td rowspan="1" colspan="1"/><td rowspan="1" colspan="1"/><td rowspan="1" colspan="1"/><td rowspan="1" colspan="1"/><td rowspan="1" colspan="1">(1)</td><td rowspan="1" colspan="1"/></tr><tr><td rowspan="1" colspan="1">Ustica Isl.</td><td rowspan="1" colspan="1">60</td><td rowspan="1" colspan="1">C</td><td rowspan="1" colspan="1"/><td rowspan="1" colspan="1"/><td rowspan="1" colspan="1"/><td rowspan="1" colspan="1"/><td rowspan="1" colspan="1">6(2)</td><td rowspan="1" colspan="1"/><td rowspan="1" colspan="1"/><td rowspan="1" colspan="1">(77)</td></tr><tr><td rowspan="7" colspan="1">Iberian-Provençal basin/Sardinia, Capo Caccia, and Asinara</td><td rowspan="1" colspan="1">Falco 1</td><td rowspan="1" colspan="1">7</td><td rowspan="6" colspan="1">GSO</td><td rowspan="1" colspan="1">2</td><td rowspan="1" colspan="1"/><td rowspan="1" colspan="1"/><td rowspan="1" colspan="1"/><td rowspan="1" colspan="1"/><td rowspan="1" colspan="1"/><td rowspan="1" colspan="1"/><td rowspan="1" colspan="1"/></tr><tr><td rowspan="1" colspan="1">Falco 2</td><td rowspan="1" colspan="1">4</td><td rowspan="1" colspan="1"/><td rowspan="1" colspan="1"/><td rowspan="1" colspan="1"/><td rowspan="1" colspan="1">3</td><td rowspan="1" colspan="1"/><td rowspan="1" colspan="1"/><td rowspan="1" colspan="1"/><td rowspan="1" colspan="1"/></tr><tr><td rowspan="1" colspan="1">Bisbe 1</td><td rowspan="1" colspan="1">8</td><td rowspan="1" colspan="1">2</td><td rowspan="1" colspan="1"/><td rowspan="1" colspan="1"/><td rowspan="1" colspan="1">1</td><td rowspan="1" colspan="1"/><td rowspan="1" colspan="1"/><td rowspan="1" colspan="1"/><td rowspan="1" colspan="1"/></tr><tr><td rowspan="1" colspan="1">Bisbe 2</td><td rowspan="1" colspan="1">8</td><td rowspan="1" colspan="1">1</td><td rowspan="1" colspan="1"/><td rowspan="1" colspan="1"/><td rowspan="1" colspan="1">4</td><td rowspan="1" colspan="1"/><td rowspan="1" colspan="1"/><td rowspan="1" colspan="1"/><td rowspan="1" colspan="1"/></tr><tr><td rowspan="1" colspan="1">Galatea 1</td><td rowspan="1" colspan="1">8</td><td rowspan="1" colspan="1"/><td rowspan="1" colspan="1"/><td rowspan="1" colspan="1"/><td rowspan="1" colspan="1">1</td><td rowspan="1" colspan="1"/><td rowspan="1" colspan="1"/><td rowspan="1" colspan="1"/><td rowspan="1" colspan="1"/></tr><tr><td rowspan="1" colspan="1">Galatea 2</td><td rowspan="1" colspan="1">6</td><td rowspan="1" colspan="1"/><td rowspan="1" colspan="1"/><td rowspan="1" colspan="1"/><td rowspan="1" colspan="1">1</td><td rowspan="1" colspan="1"/><td rowspan="1" colspan="1"/><td rowspan="1" colspan="1"/><td rowspan="1" colspan="1"/></tr><tr><td rowspan="1" colspan="1">PSE/PSI</td><td rowspan="1" colspan="1">5–15</td><td rowspan="1" colspan="1">IA</td><td rowspan="1" colspan="1"/><td rowspan="1" colspan="1"/><td rowspan="1" colspan="1"/><td rowspan="1" colspan="1"/><td rowspan="1" colspan="1">7</td><td rowspan="1" colspan="1"/><td rowspan="1" colspan="1"/><td rowspan="1" colspan="1"/></tr><tr><td rowspan="1" colspan="1">W Corsica</td><td rowspan="1" colspan="1"><abbrev xmlns:xlink="http://www.w3.org/1999/xlink" xlink:title="Calvì cruise" id="ABBRID0E5AAK" xlink:type="simple">CL</abbrev> 74</td><td rowspan="1" colspan="1">150–110</td><td rowspan="1" colspan="1">DL</td><td rowspan="1" colspan="1">(11)</td><td rowspan="1" colspan="1"/><td rowspan="1" colspan="1"/><td rowspan="1" colspan="1"/><td rowspan="1" colspan="1"/><td rowspan="1" colspan="1"/><td rowspan="1" colspan="1"/><td rowspan="1" colspan="1">(50)</td></tr><tr><td rowspan="1" colspan="1">Adriatic</td><td rowspan="1" colspan="1">Bari cn. 1B1</td><td rowspan="1" colspan="1">280</td><td rowspan="1" colspan="1">CB</td><td rowspan="1" colspan="1"/><td rowspan="1" colspan="1"/><td rowspan="1" colspan="1"/><td rowspan="1" colspan="1"/><td rowspan="1" colspan="1">(1)</td><td rowspan="1" colspan="1"/><td rowspan="1" colspan="1"/><td rowspan="1" colspan="1"/></tr><tr><td rowspan="2" colspan="1">Aegean/ Lesvos Island</td><td rowspan="1" colspan="1">AV1</td><td rowspan="1" colspan="1">30</td><td rowspan="1" colspan="1">GSO</td><td rowspan="1" colspan="1">(1)</td><td rowspan="1" colspan="1"/><td rowspan="1" colspan="1"/><td rowspan="1" colspan="1"/><td rowspan="1" colspan="1"/><td rowspan="1" colspan="1"/><td rowspan="1" colspan="1"/><td rowspan="1" colspan="1">(1)</td></tr><tr><td rowspan="1" colspan="1">AV2</td><td rowspan="1" colspan="1">30</td><td rowspan="1" colspan="1">GO</td><td rowspan="1" colspan="1"/><td rowspan="1" colspan="1"/><td rowspan="1" colspan="1"/><td rowspan="1" colspan="1"/><td rowspan="1" colspan="1"/><td rowspan="1" colspan="1"/><td rowspan="1" colspan="1"/><td rowspan="1" colspan="1">(3)</td></tr></tbody></table></table-wrap></tp:treatment-sec><tp:treatment-sec><!--Section generated to contain objects referenced in tp:taxon-treatment.--><fig id="F6" position="float" orientation="portrait"><object-id xmlns:xlink="http://www.w3.org/1999/xlink" content-type="doi" xlink:type="simple">10.3897/zookeys.1053.65324.figure6</object-id><object-id xmlns:xlink="http://www.w3.org/1999/xlink" content-type="arpha" xlink:type="simple">195058C3-353B-51F5-AE6A-4FDDB5A9E4A2</object-id><label>Figure 6.</label><caption><p><italic><tp:taxon-name><tp:taxon-name-part taxon-name-part-type="genus" reg="Microporella">Microporella</tp:taxon-name-part><tp:taxon-name-part taxon-name-part-type="species" reg="ichnusae">ichnusae</tp:taxon-name-part></tp:taxon-name></italic> sp. nov. from the Iberian-Provençal Basin, NW Sardinia, Capo Caccia-Isola Piana <abbrev xmlns:xlink="http://www.w3.org/1999/xlink" xlink:title="Marine Protected Area" id="ABBRID0EN3AG" xlink:type="simple">MPA</abbrev>, Bisbe Cave, Holotype <abbrev xmlns:xlink="http://www.w3.org/1999/xlink" content-type="institution" xlink:title="Museum of Palaeontology of the University of Catania" id="ABBRID0ER3AG" xlink:type="simple">PMC</abbrev>. B30a. 20.11.2020 <bold>A</bold> colony portion with broken ovicells, autozooids showing evidences of reparation, and kenozooids with (white asterisk) and without (black asterisk) avicularia <bold>B</bold> autozooids with complete or broken ovicells <bold>C</bold> paired autozooids, seemingly repaired, one lacking avicularium <bold>D</bold> close-up of a colony portion with evidence of zooidal repair. Note the occluded orifice indicated by the partly protruding spines (see arrow) <bold>E</bold> group of zooids (two ovicellate), some with open or closed mandibles and one lacking an avicularium <bold>F</bold> close-up of two zooids. Owing to the absence of an ascopore, which is usually placed at the same level as the avicularium, the upper one is more likely to be a kenozooid equipped with an avicularium than an autozooid with obliterated orifice. Note also the different frontal shield texture of its proximal margin, likely due to ovicell resorption <bold>G</bold> close-up of an autozooid with sealed orifice (central zooid), and an orifice with a thin secondary rim, indicating intramural budding presumably as a result of predation. Scale bars: 500 µm (<bold>A</bold>); 200 µm (<bold>B–G</bold>).</p></caption><graphic xmlns:xlink="http://www.w3.org/1999/xlink" xlink:href="zookeys-1053-001-g006.jpg" position="float" orientation="portrait" xlink:type="simple" id="oo_572563.jpg"><uri content-type="original_file" xlink:type="simple">https://binary.pensoft.net/fig/572563</uri></graphic></fig></tp:treatment-sec><ref-list><ref id="B2"><mixed-citation xmlns:xlink="http://www.w3.org/1999/xlink" xlink:type="simple"><person-group><name name-style="western"><surname>André</surname><given-names>JP</given-names></name><name name-style="western"><surname>Corolla</surname><given-names>B</given-names></name><name name-style="western"><surname>Lanza</surname><given-names>B</given-names></name><name name-style="western"><surname>Rochefort</surname><given-names>G</given-names></name></person-group> (<year>2014</year>) <source>Bryozoaires d’Europe. Les carnets du plongeur.</source><publisher-name>Edition Neptune Plonges</publisher-name>, <publisher-loc>Audry &amp; Schaffer, Marseille</publisher-loc>, <size units="page">255 pp</size>.</mixed-citation></ref><ref id="B64"><mixed-citation xmlns:xlink="http://www.w3.org/1999/xlink" xlink:type="simple"><person-group><name name-style="western"><surname>Rosso</surname><given-names>A</given-names></name><name name-style="western"><surname>Sanfilippo</surname><given-names>R</given-names></name><name name-style="western"><surname>Sciuto</surname><given-names>F</given-names></name></person-group> (<year>2014</year>) <article-title>Open shelf soft bottom bryozoan communities from the Ciclopi Marine Protected Area (E Sicily, Mediterranean).</article-title> In: <person-group><name name-style="western"><surname>Rosso</surname><given-names>A</given-names></name><name name-style="western"><surname>Wyse Jackson</surname><given-names>PN</given-names></name><name name-style="western"><surname>Porter</surname><given-names>J</given-names></name></person-group> (<role>Eds</role>) <issue-title>Bryozoan Studies 2013. Proceedings of the 16th Conference of the International Bryozoological Association, Catania, Italy.</issue-title><source>Studi Trentini di Scienze Naturali</source><volume>94</volume>: <fpage>195</fpage>–<lpage>207</lpage>.</mixed-citation></ref><ref id="B51"><mixed-citation xmlns:xlink="http://www.w3.org/1999/xlink" xlink:type="simple"><person-group><name name-style="western"><surname>Peach</surname><given-names>CW</given-names></name></person-group> (<year>1868</year>) <article-title>On a new British <italic><tp:taxon-name><tp:taxon-name-part taxon-name-part-type="genus">Eschara</tp:taxon-name-part></tp:taxon-name></italic>, and the occurrence, in Cornwall, of <italic>Sphenotrochus Wrightii</italic>, of Gosse.</article-title><source>Journal of the Royal Institution of Cornwall</source><volume>3</volume>: <fpage>116</fpage>–<lpage>117</lpage>.</mixed-citation></ref><ref id="B45"><mixed-citation xmlns:xlink="http://www.w3.org/1999/xlink" xlink:type="simple"><person-group><name name-style="western"><surname>Neviani</surname><given-names>A</given-names></name></person-group> (<year>1896a</year>) <article-title>Briozoi fossili della Farnesina e di Monte Mario presso Roma.</article-title><source>Paleontographia Italica</source><volume>1</volume>: <fpage>77</fpage>–<lpage>140</lpage>.</mixed-citation></ref><ref id="B46"><mixed-citation xmlns:xlink="http://www.w3.org/1999/xlink" xlink:type="simple"><person-group><name name-style="western"><surname>Neviani</surname><given-names>A</given-names></name></person-group> (<year>1896b</year>) <article-title>Briozoi postpliocenici di Spilinga (Calabria). Atti Accademia Gioenia di Scienze Naturali in Catania 9, ser.</article-title><volume>4</volume>: <fpage>1</fpage>–<lpage>66</lpage>.</mixed-citation></ref><ref id="B40"><mixed-citation xmlns:xlink="http://www.w3.org/1999/xlink" xlink:type="simple"><person-group><name name-style="western"><surname>Hincks</surname><given-names>T</given-names></name></person-group> (<year>1880</year>) <source>A history of the British Marine <tp:taxon-name><tp:taxon-name-part taxon-name-part-type="phylum">Polyzoa</tp:taxon-name-part></tp:taxon-name>.</source><publisher-name>Van Voorst</publisher-name>, <publisher-loc>London</publisher-loc>, <size units="page">601 pp</size>. [83 pls.] <ext-link xlink:type="simple" ext-link-type="uri" xlink:href="https://www.biodiversitylibrary.org/page/23373713">https://www.biodiversitylibrary.org/page/23373713</ext-link></mixed-citation></ref><ref id="B29"><mixed-citation xmlns:xlink="http://www.w3.org/1999/xlink" xlink:type="simple"><person-group><name name-style="western"><surname>Gautier</surname><given-names>YV</given-names></name></person-group> (<year>1962</year>) <article-title>Recherches ecologiques sur les Bryozoaires Chilostomes en Méditerranée occidentale.</article-title><source>Recueillis des Travaux de la Station Marine d’Endoume</source><volume>38</volume>: <fpage>1</fpage>–<lpage>435</lpage>.</mixed-citation></ref><ref id="B23"><mixed-citation xmlns:xlink="http://www.w3.org/1999/xlink" xlink:type="simple"><person-group><name name-style="western"><surname>Di Martino</surname><given-names>E</given-names></name><name name-style="western"><surname>Taylor</surname><given-names>PD</given-names></name><name name-style="western"><surname>Gordon</surname><given-names>DP</given-names></name></person-group> (<year>2020a</year>) <article-title>Erect bifoliate species of <italic><tp:taxon-name><tp:taxon-name-part taxon-name-part-type="genus">Microporella</tp:taxon-name-part></tp:taxon-name></italic> (<tp:taxon-name><tp:taxon-name-part taxon-name-part-type="phylum">Bryozoa</tp:taxon-name-part></tp:taxon-name><tp:taxon-name><tp:taxon-name-part taxon-name-part-type="order">Cheilostomata</tp:taxon-name-part></tp:taxon-name>), fossil and modern.</article-title><source>European Journal of Taxonomy</source><volume>678</volume>: <fpage>1</fpage>–<lpage>31</lpage>. <ext-link xlink:type="simple" ext-link-type="doi" xlink:href="10.5852/ejt.2020.678">https://doi.org/10.5852/ejt.2020.678</ext-link></mixed-citation></ref><ref id="B38"><mixed-citation xmlns:xlink="http://www.w3.org/1999/xlink" xlink:type="simple"><person-group><name name-style="western"><surname>Hayward</surname><given-names>PJ</given-names></name><name name-style="western"><surname>Ryland</surname><given-names>JS</given-names></name></person-group> (<year>1999</year>) <italic>Cheilostomatous <tp:taxon-name><tp:taxon-name-part taxon-name-part-type="phylum">Bryozoa</tp:taxon-name-part></tp:taxon-name>. Part 2. <tp:taxon-name><tp:taxon-name-part taxon-name-part-type="superfamily">Hippothoidea</tp:taxon-name-part></tp:taxon-name> – <tp:taxon-name><tp:taxon-name-part taxon-name-part-type="superfamily">Celleporoidea</tp:taxon-name-part></tp:taxon-name>.</italic> Barnes RSK, Crothers JH (Eds) Synopses of the British Fauna (New Series) Field Studies Council, Shrewsbury 14: 1–416.</mixed-citation></ref><ref id="B41"><mixed-citation xmlns:xlink="http://www.w3.org/1999/xlink" xlink:type="simple"><person-group><name name-style="western"><surname>Kukliński</surname><given-names>P</given-names></name><name name-style="western"><surname>Taylor</surname><given-names>PD</given-names></name></person-group> (<year>2008</year>) <article-title>Arctic species of the cheilostome bryozoan <italic><tp:taxon-name><tp:taxon-name-part taxon-name-part-type="genus">Microporella</tp:taxon-name-part></tp:taxon-name></italic>, with a redescription of the type species.</article-title><source>Journal of Natural History</source><volume>42</volume>(<issue>27–28</issue>): <fpage>1893</fpage>–<lpage>1906</lpage>. <ext-link xlink:type="simple" ext-link-type="doi" xlink:href="10.1080/00222930802126904">https://doi.org/10.1080/00222930802126904</ext-link></mixed-citation></ref><ref id="B34"><mixed-citation xmlns:xlink="http://www.w3.org/1999/xlink" xlink:type="simple"><person-group><name name-style="western"><surname>Harmelin</surname><given-names>J-G</given-names></name><name name-style="western"><surname>Ostrovsky</surname><given-names>AN</given-names></name><name name-style="western"><surname>Cáceres-Chamizo</surname><given-names>JP</given-names></name><name name-style="western"><surname>Sanner</surname><given-names>J</given-names></name></person-group> (<year>2011</year>) <article-title>Bryodiversity in the tropics: taxonomy of <italic><tp:taxon-name><tp:taxon-name-part taxon-name-part-type="genus">Microporella</tp:taxon-name-part></tp:taxon-name></italic> species (<tp:taxon-name><tp:taxon-name-part taxon-name-part-type="phylum">Bryozoa</tp:taxon-name-part></tp:taxon-name>, <tp:taxon-name><tp:taxon-name-part taxon-name-part-type="order">Cheilostomata</tp:taxon-name-part></tp:taxon-name>) with personate maternal zooids from Indian Ocean, Red Sea and southeast Mediterranean.</article-title><source>Zootaxa</source><volume>2798</volume>: <fpage>1</fpage>–<lpage>30</lpage>. <ext-link xlink:type="simple" ext-link-type="doi" xlink:href="10.11646/zootaxa.2798.1.1">https://doi.org/10.11646/zootaxa.2798.1.1</ext-link></mixed-citation></ref><ref id="B49"><mixed-citation xmlns:xlink="http://www.w3.org/1999/xlink" xlink:type="simple"><person-group><name name-style="western"><surname>Ostrovsky</surname><given-names>AN</given-names></name></person-group> (<year>2013</year>) <source>Evolution of sexual reproduction in marine invertebrates. Example of Gymnolaemate bryozoans.</source><publisher-name>Springer</publisher-name>, <publisher-loc>Dordrecht</publisher-loc>, <size units="page">356 pp</size>. <ext-link xlink:type="simple" ext-link-type="doi" xlink:href="10.1007/978-94-007-7146-8">https://doi.org/10.1007/978-94-007-7146-8</ext-link></mixed-citation></ref><ref id="B47"><mixed-citation xmlns:xlink="http://www.w3.org/1999/xlink" xlink:type="simple"><person-group><name name-style="western"><surname>Ortmann</surname><given-names>A</given-names></name></person-group> (<year>1890</year>) <article-title>Die Japanische Bryozoenfauna. Bericht über die von Herrn Dr.L.Döderlein in Jahre 1880–81, gemachten Sammlungen.</article-title><source>Archiv für Naturgeschichte</source><volume>56</volume>: <fpage>1</fpage>–<lpage>74</lpage>.</mixed-citation></ref><ref id="B33"><mixed-citation xmlns:xlink="http://www.w3.org/1999/xlink" xlink:type="simple"><person-group><name name-style="western"><surname>Harmelin</surname><given-names>J-G</given-names></name></person-group> (<year>1976</year>) <article-title>Le sous-ordre des <tp:taxon-name><tp:taxon-name-part taxon-name-part-type="suborder">Tubuliporina</tp:taxon-name-part></tp:taxon-name> (Bryozoaires Cyclostomes) en Méditerranée. Écologie et systématique.</article-title><source>Mémoires de l’Institut océanographique</source><volume>10</volume>: <fpage>1</fpage>–<lpage>326</lpage>.</mixed-citation></ref><ref id="B54"><mixed-citation xmlns:xlink="http://www.w3.org/1999/xlink" xlink:type="simple"><person-group><name name-style="western"><surname>Rosso</surname><given-names>A</given-names></name></person-group> (<year>1989</year>) Contributo alla conoscenza di alcuni popolamenti, tanatocenosi e tafocenosi a briozoi di alcuni fondi mobili circalitorali. PhD thesis, University of Messina.</mixed-citation></ref><ref id="B72"><mixed-citation xmlns:xlink="http://www.w3.org/1999/xlink" xlink:type="simple"><person-group><name name-style="western"><surname>Zabala</surname><given-names>M</given-names></name></person-group> (<year>1986</year>) <article-title>Fauna dels bryozous dels Països Catalans. Barcelona.</article-title><source>Institut D’estudis Catalans Secció de Ciències</source><volume>84</volume>: <fpage>1</fpage>–<lpage>836</lpage>.</mixed-citation></ref><ref id="B55"><mixed-citation xmlns:xlink="http://www.w3.org/1999/xlink" xlink:type="simple"><person-group><name name-style="western"><surname>Rosso</surname><given-names>A</given-names></name></person-group> (<year>1996a</year>) Popolamenti e tanatocenosi a Briozoi di fondi mobili circalitorali del Golfo di Noto (Sicilia SE). Naturalista Siciliano (Serie 4) 20(3–4): 189–225.</mixed-citation></ref><ref id="B59"><mixed-citation xmlns:xlink="http://www.w3.org/1999/xlink" xlink:type="simple"><person-group><name name-style="western"><surname>Rosso</surname><given-names>A</given-names></name><name name-style="western"><surname>Di Martino</surname><given-names>E</given-names></name></person-group> (<year>2016</year>) <article-title>Bryozoan diversity in the Mediterranean Sea: an up-date.</article-title><source>Mediterranean Marine Science</source><volume>17</volume>(<issue>2</issue>): <fpage>567</fpage>–<lpage>607</lpage>. <ext-link xlink:type="simple" ext-link-type="doi" xlink:href="10.12681/mms.1706">https://doi.org/10.12681/mms.1706</ext-link></mixed-citation></ref><ref id="B32"><mixed-citation xmlns:xlink="http://www.w3.org/1999/xlink" xlink:type="simple"><person-group><name name-style="western"><surname>Harmelin</surname><given-names>J-G</given-names></name></person-group> (<year>1969</year>) <article-title>Bryozoaires des grottes sous-marines obscures de la région Marseillaise: faunistique et écologie.</article-title><source>Téthys</source><volume>1</volume>: <fpage>793</fpage>–<lpage>806</lpage>.</mixed-citation></ref><ref id="B56"><mixed-citation xmlns:xlink="http://www.w3.org/1999/xlink" xlink:type="simple"><person-group><name name-style="western"><surname>Rosso</surname><given-names>A</given-names></name></person-group> (<year>1996b</year>) <article-title>Valutazione della biodiversità in Mediterraneo: l’esempio dei popolamenti a briozoi della Biocenosi del Detritico Costiero.</article-title><source>Biologia Marina Mediterranea</source><volume>3</volume>(<issue>1</issue>): <fpage>58</fpage>–<lpage>65</lpage>.</mixed-citation></ref><ref id="B17"><mixed-citation xmlns:xlink="http://www.w3.org/1999/xlink" xlink:type="simple"><person-group><name name-style="western"><surname>Di Geronimo</surname><given-names>I</given-names></name><name name-style="western"><surname>Giacobbe</surname><given-names>S</given-names></name><name name-style="western"><surname>Rosso</surname><given-names>A</given-names></name><name name-style="western"><surname>Sanfilippo</surname><given-names>R</given-names></name></person-group> (<year>1990</year>) <article-title>Popolamenti e tanatocenosi del Banco Apollo (Ustica, Mar Tirreno meridionale).</article-title><source>Bollettino del Museo Regionale di Scienze Naturali Torino vol. spec.</source>: <fpage>729</fpage>–<lpage>.</lpage> $6</mixed-citation></ref><ref id="B43"><mixed-citation xmlns:xlink="http://www.w3.org/1999/xlink" xlink:type="simple"><person-group><name name-style="western"><surname>Madurell</surname><given-names>T</given-names></name><name name-style="western"><surname>Zabala</surname><given-names>M</given-names></name><name name-style="western"><surname>Dominguez-Carrió</surname><given-names>C</given-names></name><name name-style="western"><surname>Gili</surname><given-names>JM</given-names></name></person-group> (<year>2013</year>) <article-title>Bryozoan faunal composition and community structure from the continental shelf off Cap de Creus (Northwestern Mediterranean).</article-title><source>Journal of Sea Research</source><volume>83</volume>: <fpage>123</fpage>–<lpage>126</lpage>. <ext-link xlink:type="simple" ext-link-type="doi" xlink:href="10.1016/j.seares.2013.04.013">https://doi.org/10.1016/j.seares.2013.04.013</ext-link></mixed-citation></ref><ref id="B63"><mixed-citation xmlns:xlink="http://www.w3.org/1999/xlink" xlink:type="simple"><person-group><name name-style="western"><surname>Rosso</surname><given-names>A</given-names></name><name name-style="western"><surname>Gerovasileiou</surname><given-names>V</given-names></name><name name-style="western"><surname>Sanfilippo</surname><given-names>R</given-names></name><name name-style="western"><surname>Guido</surname><given-names>A</given-names></name></person-group> (<year>2019b</year>) <article-title>Bryozoans assemblages from two submarine caves in the Aegean Sea (Eastern Mediterranean).</article-title><source>Marine Biodiversity</source><volume>49</volume>(<issue>2</issue>): <fpage>707</fpage>–<lpage>726</lpage>. <ext-link xlink:type="simple" ext-link-type="doi" xlink:href="10.1007/s12526-018-0846-0">https://doi.org/10.1007/s12526-018-0846-0</ext-link></mixed-citation></ref><ref id="B30"><mixed-citation xmlns:xlink="http://www.w3.org/1999/xlink" xlink:type="simple"><person-group><name name-style="western"><surname>Gerovasileiou</surname><given-names>V</given-names></name><name name-style="western"><surname>Rosso</surname><given-names>A</given-names></name></person-group> (<year>2016</year>) Marine <tp:taxon-name><tp:taxon-name-part taxon-name-part-type="phylum">Bryozoa</tp:taxon-name-part></tp:taxon-name> of Greece: an annotated checklist. Biodiversity Data Journal 4: e10672. <ext-link xlink:type="simple" ext-link-type="doi" xlink:href="10.3897/BDJ.4.e10672">https://doi.org/10.3897/BDJ.4.e10672</ext-link></mixed-citation></ref></ref-list></tp:taxon-treatment>
